# Supplementary material for: Listeria monocytogenes cell-to-cell spread in epithelia is heterogeneous and dominated by rare pioneer bacteria
Source: eLife. 2019 Feb 5;8:e40032. doi: 10.7554/eLife.40032 (PMC6363384; doi:10.7554/eLife.40032)
Supplement: Figure 1—source data 1. [file elife-40032-fig1-data1.xlsx]

## Sheet: Figure 1C
Total Fluor	Positions								Positions (log-transformed fluor data)
Time (min)	1	2	3	4	5				1	2	3	4	5
360	2049783	625165	919500	540671	1355766				6.31171	5.79599	5.96355	5.73293	6.13218
365	2058637	605976	881943	720250	1452395				6.31358	5.78246	5.94544	5.85748	6.16208
370	2025045	758478	1012994	563375	1530826				6.30643	5.87994	6.00561	5.7508	6.18493
375	1898431	747832	1009860	813207	1667479				6.27839	5.8738	6.00426	5.9102	6.22206
380	2069074	824288	1141369	831163	1736810				6.31578	5.91608	6.05743	5.91969	6.23975
385	2231647	962939	1254807	764279	2021770				6.34863	5.9836	6.09858	5.88325	6.30573
390	2107418	968641	1267994	807613	2141323				6.32375	5.98616	6.10312	5.9072	6.33068
395	2369115	972708	1361614	690505	2009254				6.37459	5.98798	6.13405	5.83917	6.30303
400	2362399	976200	1400441	735116	2118194				6.37335	5.98954	6.14626	5.86636	6.32597
405	2318155	1113434	1503398	983773	2250639				6.36514	6.04666	6.17707	5.99289	6.35231
410	2520671	1177138	1472841	833626	2443823				6.40152	6.07083	6.16816	5.92097	6.38807
415	2467938	1137622	1480749	972972	2537788				6.39233	6.056	6.17048	5.9881	6.40446
420	2475916	1198881	1717452	891875	2581826				6.39374	6.07878	6.23488	5.9503	6.41193
425	2718360	1185196	1764356	910808	2691040				6.43431	6.07379	6.24659	5.95943	6.42992
430	2801113	1239162	1715307	1076004	2700972				6.44733	6.09313	6.23434	6.03181	6.43152
435	2692762	1318115	1840624	896934	2973604				6.4302	6.11995	6.26497	5.95276	6.47328
440	2823711	1403973	2046525	919006	3023489				6.45082	6.14736	6.31102	5.96332	6.48051
445	2899058	1462027	1971671	1118206	3046288				6.46226	6.16496	6.29483	6.04852	6.48377
450	2871666	1526242	1949653	1144040	3291069				6.45813	6.18362	6.28996	6.05844	6.51734
455	2854319	1508045	2038660	1234203	3336217				6.4555	6.17841	6.30934	6.09139	6.52325
460	3047376	1530979	2396807	1261669	3461005				6.48393	6.18497	6.37963	6.10095	6.5392
465	3235535	1638991	2300159	1106356	3566337				6.50995	6.21458	6.36176	6.04389	6.55222
470	3255484	1700863	2305203	1233717	3625996				6.51262	6.23067	6.36271	6.09122	6.55943
475	3167261	1784088	2548399	1423815	3777394				6.50068	6.25142	6.40627	6.15345	6.57719
480	3252409	1778542	2678040	1229279	3906990				6.51221	6.25006	6.42782	6.08965	6.59184
485	3411761	1846554	2648506	1496785	4087736				6.53298	6.26636	6.423	6.17516	6.61148
490	3372649	2091117	2757531	1315895	4106120				6.52797	6.32038	6.44052	6.11922	6.61343
495	3487858	2037124	2790770	1372175	4395500				6.54256	6.30902	6.44572	6.13741	6.64301
500	3567832	2052881	2988620	1557488	4502238				6.5524	6.31236	6.47547	6.19242	6.65343
505	3698020	2138919	3087787	1499143	4501621				6.56797	6.33019	6.48965	6.17584	6.65337
510	3777692	2348345	3212257	1714446	4820084				6.57723	6.37076	6.50681	6.23412	6.68305
515	3783581	2252383	3230125	1811574	4934654				6.5779	6.35264	6.50922	6.25806	6.69326
520	3785810	2372454	3407574	1829804	4904617				6.57816	6.3752	6.53245	6.2624	6.69061
525	3879823	2428462	3393638	1972980	4953672				6.58881	6.38533	6.53067	6.29512	6.69493
530	4258135	2491493	3572784	1831014	5273077				6.62922	6.39646	6.55301	6.26269	6.72206
535	4215165	2485500	3848234	1933543	5222264				6.62481	6.39541	6.58526	6.28635	6.71786
540	4371634	2613558	4056863	2009790	5443023				6.64064	6.41723	6.60819	6.30315	6.73584
545	4318330	2745773	4037994	2283932	5478269				6.63532	6.43866	6.60617	6.35868	6.73864
550	4501905	2882701	4342688	2418593	5776074				6.6534	6.4598	6.63776	6.38356	6.76163
555	4527159	2905386	4244841	2491047	5716490				6.65583	6.4632	6.62786	6.39638	6.75713
560	4554236	2988182	4308279	2486009	5940311				6.65842	6.47541	6.6343	6.3955	6.77381
565	5038337	3089422	4644948	2557914	6016355				6.70229	6.48988	6.66698	6.40789	6.77933
570	4770700	3156041	4718033	2729419	6072438				6.67858	6.49914	6.67376	6.43607	6.78336
575	4991868	3252835	4975346	3004608	6535776				6.69826	6.51226	6.69682	6.47779	6.8153
580	5024326	3438408	5075056	2971387	6514592				6.70108	6.53636	6.70544	6.47296	6.81389
585	5050099	3444703	5316917	3292126	6764310				6.7033	6.53715	6.72566	6.51748	6.83022
590	5332600	3699909	5378010	3328842	7017049				6.72694	6.56819	6.73062	6.52229	6.84615
595	5238233	3769858	5749930	3400992	6947919				6.71918	6.57632	6.75966	6.53161	6.84185
600	5354442	3794120	5740987	3705584	7205792				6.72871	6.57911	6.75899	6.56886	6.85768
605	5373891	3975013	5960262	3786519	7396632				6.73029	6.59934	6.77527	6.57824	6.86903
610	5515551	4054685	6024573	4012569	7554314				6.74159	6.60796	6.77993	6.60342	6.8782
615	5739089	4207629	6360093	4095890	8013183				6.75884	6.62404	6.80346	6.61235	6.90381
620	5785027	4190497	6448001	4185175	8149933				6.76231	6.62227	6.80943	6.62171	6.91115
625	5849252	4338064	6594850	4334844	8269589				6.7671	6.6373	6.8192	6.63697	6.91748
630	5897551	4567798	6768036	4676140	8447731				6.77067	6.65971	6.83046	6.66989	6.92674
635	5988386	4736576	7077480	4888787	8656013				6.77731	6.67546	6.84988	6.6892	6.93732
640	6190412	4871919	7263248	5103322	9070931				6.79172	6.6877	6.86113	6.70785	6.95765
645	6042499	4858512	7384148	5335857	9077453				6.78122	6.6865	6.8683	6.7272	6.95796
650	6390319	5070376	7533283	5612751	9291956				6.80552	6.70504	6.87698	6.74918	6.96811
655	6573986	5222548	7665245	5703185	9572773				6.81783	6.71788	6.88453	6.75612	6.98104
660	6346491	5356727	8209730	5858445	9677889				6.80253	6.7289	6.91433	6.76778	6.98578
665	6705489	5471036	8167860	6095057	10046646				6.82643	6.73807	6.91211	6.78498	7.00202
670	7010843	5713359	8353668	6369328	10153666				6.84577	6.75689	6.92188	6.80409	7.00662
675	6904378	5963287	8402709	6694759	10386847				6.83912	6.77549	6.92442	6.82573	7.01648
680	6993660	6085601	8612922	6931885	10534096				6.8447	6.7843	6.93515	6.84085	7.0226
685	7197490	6411850	8791406	7148767	10805628				6.85718	6.80698	6.94406	6.85423	7.03365
690	7473531	6374790	9206115	7454085	11336962				6.87353	6.80447	6.96408	6.87239	7.0545
695	7427859	6689176	9303453	7619965	11312831				6.87086	6.82537	6.96864	6.88195	7.05357
700	7823428	6817992	9658106	7746714	11784808				6.8934	6.83366	6.98489	6.88912	7.07132
705	7737097	7097826	9849680	8171489	11982512				6.88858	6.85113	6.99342	6.9123	7.07855
710	7871846	7296406	10172138	8341075	12131764				6.89608	6.86311	7.00741	6.92122	7.08392
715	8008133	7385628	10456083	8716480	12527349				6.90353	6.86839	7.01937	6.94034	7.09786
720	8058270	7707456	10733260	8980622	12725959				6.90624	6.88691	7.03073	6.95331	7.10469
725	8400531	7960408	11053315	9150702	12875764				6.92431	6.90094	7.04349	6.96145	7.10977
730	8539013	8148115	11125600	9364422	13300946				6.93141	6.91106	7.04632	6.97148	7.12388
735	8648554	8408232	11325346	9650669	13742475				6.93694	6.9247	7.05405	6.98456	7.13806
740	8915673	8683548	11471818	9905135	14030238				6.95015	6.9387	7.05963	6.99586	7.14707
745	9023600	8698604	11963328	10082353	15196649				6.95538	6.93945	7.07785	7.00356	7.18175
750	9007514	9115038	12123187	10801541	14607293				6.9546	6.95976	7.08362	7.03349	7.16457
755	9136084	9369456	12359027	10853844	14778410				6.96076	6.97171	7.09198	7.03558	7.16963
760	9431912	9646076	12385274	11312300	15115522				6.9746	6.98435	7.09291	7.05355	7.17942
765	9649916	9710665	12767280	12365214	15407995				6.98452	6.98725	7.1061	7.0922	7.18775
770	9715338	10162777	12833108	11843976	15874706				6.98746	7.00701	7.10833	7.0735	7.20071
775	9836555	10428474	13200596	12381544	16152105				6.99284	7.01822	7.12059	7.09277	7.20823
780	9809557	10624068	13344379	12784086	16581385				6.99165	7.02629	7.1253	7.10667	7.21962
785	10165279	10963708	13820290	13083140	16928570				7.00712	7.03996	7.14052	7.11671	7.22862
790	10355904	11230141	14195551	13472041	16927937				7.01519	7.05039	7.15215	7.12943	7.2286
795	10551405	11607617	15845346	13839506	17461767				7.02331	7.06474	7.1999	7.14112	7.24209
800	10665782	12010564	15216700	14079209	17716172				7.02799	7.07956	7.18232	7.14858	7.24837
805	10973020	12153979	15309809	14647160	18254670				7.04033	7.08472	7.18497	7.16575	7.26137
810	10865019	12647325	15673125	14809225	18816901				7.03603	7.102	7.19516	7.17053	7.27455
815	11395938	13114478	15967840	15515782	19520245				7.05675	7.11775	7.20325	7.19077	7.29049
820	11515765	13409842	16282011	15707421	19664012				7.06129	7.12742	7.21171	7.1961	7.29367
825	11599461	13659299	16671848	16432912	20245724				7.06444	7.13543	7.22198	7.21571	7.30633
830	11828661	14321715	17236398	16681666	20565139				7.07294	7.156	7.23645	7.22224	7.31313
835	11973161	14722980	17849595	17103396	21008504				7.07821	7.168	7.25163	7.23308	7.3224
840	12334783	15189540	17922792	17605712	21442059				7.09113	7.18154	7.25341	7.24565	7.33127
845	12608681	15506977	18649068	18099605	21776741				7.10067	7.19053	7.27066	7.25767	7.33799
850	12584748	16203709	18906103	18528334	22546918				7.09984	7.20961	7.2766	7.26784	7.35309
855	12776595	16319488	19274364	19031220	22928371				7.10642	7.21271	7.28498	7.27947	7.36037
860	13258921	16869986	19680862	19403293	23279743				7.12251	7.22711	7.29404	7.28788	7.36698
865	13383108	17306157	19956841	19946261	23600590				7.12656	7.2382	7.30009	7.29986	7.37292
870	13824150	17889582	20648968	20871931	24023033				7.14064	7.2526	7.3149	7.31956	7.38063
875	13816765	18094815	20888018	21268142	25038795				7.14041	7.25755	7.3199	7.32773	7.39861
880	14301314	18951648	21343156	21527217	25364015				7.15538	7.27765	7.32926	7.33299	7.40422
885	14469072	19388817	22078040	22171728	25669615				7.16044	7.28755	7.34396	7.3458	7.40942
890	14847873	19822451	22827938	22806795	26342700				7.17166	7.29716	7.35847	7.35806	7.42066
895	15165127	20311250	22991198	23268432	27124606				7.18085	7.30774	7.36156	7.36677	7.43336
900	15394860	21021881	23638277	23953512	27533976				7.18738	7.32267	7.37362	7.37937	7.43987
905	15612155	21426301	24248137	24510801	27905537				7.19346	7.33095	7.38468	7.38936	7.44569
910	15751831	21923893	24770231	25268030	28414754				7.19733	7.34092	7.39393	7.40257	7.45354
915	16154371	22502389	25421476	25869979	29168377				7.20829	7.35223	7.4052	7.4128	7.46491
920	16248300	22914023	26111887	26294560	29709384				7.21081	7.3601	7.41684	7.41987	7.47289
925	16656418	23498679	26692446	27079809	30697516				7.22158	7.37104	7.42639	7.43265	7.4871
930	16990448	24111389	27682792	27545270	30625447				7.2302	7.38222	7.44221	7.44005	7.48608
935	17370315	24521686	28155898	28487698	31272101				7.23981	7.38955	7.44957	7.45466	7.49516
940	17715625	25260402	28625859	29068278	32072085				7.24836	7.40244	7.45676	7.46342	7.50613
945	18053679	25935280	29407801	29576429	32646889				7.25657	7.41389	7.46846	7.47095	7.51384
950	18055154	26243122	30272093	30437767	33108459				7.2566	7.41902	7.48104	7.48341	7.51994
955	18376957	26857674	30920409	31402644	34051311				7.26427	7.42907	7.49025	7.49697	7.53213
960	18899325	27487717	31553635	32042191	34982112				7.27645	7.43914	7.49905	7.50572	7.54385
965	19138229	28043861	32527907	32739492	35461822				7.2819	7.44784	7.51226	7.51507	7.54976
970	19465311	28686409	33289347	34328954	36384520				7.28926	7.45768	7.52231	7.53566	7.56092
975	20195696	28812216	34097750	35004446	36503040				7.30526	7.45958	7.53273	7.54412	7.56233
980	20471165	29892116	34735215	35237669	37508585				7.31114	7.47556	7.54077	7.54701	7.57413
985	20734893	30601952	35775197	36449299	38073392				7.3167	7.48575	7.55358	7.56169	7.58062
990	21295388	31244010	36378900	37058797	38856135				7.32829	7.49477	7.56085	7.56889	7.58946
995	21520455	31937245	37427183	38132837	39408677				7.33285	7.5043	7.57319	7.5813	7.59559
1000	22431986	32266451	38098013	39240366	40312413				7.35087	7.50875	7.5809	7.59373	7.60544
1005	22661544	33145553	38826184	39706890	40864081				7.35529	7.52043	7.58912	7.59887	7.61134
1010	22978605	33568982	39778519	41092333	42290645				7.36132	7.52594	7.59965	7.61376	7.62624
1015	24637255	34704089	40702762	41941400	42746756				7.39159	7.54038	7.60962	7.62264	7.6309
1020	23985118	35522993	41692184	42845514	43537817				7.37994	7.55051	7.62005	7.63191	7.63887
1025	24366101	35729725	42433869	43835914	44066733				7.38679	7.55303	7.62771	7.64183	7.64411
1030	24699169	36966646	44064189	45352136	44832906				7.39268	7.56781	7.64409	7.6566	7.6516
1035	25443648	37643462	44923752	46261447	45780253				7.40558	7.57569	7.65248	7.66522	7.66068
1040	25851598	37886610	45857965	47338828	46929555				7.41249	7.57849	7.66141	7.67522	7.67145
1045	26271217	39154887	47195569	47696262	47558009				7.41948	7.59279	7.6739	7.67848	7.67722
1050	26699215	40197603	48189405	49201626	48642764				7.4265	7.6042	7.68295	7.69198	7.68702
1055	27414214	40972605	48816924	50143970	49162889				7.43798	7.61249	7.68857	7.70022	7.69164
1060	28137490	42207626	50060422	51261347	50326983				7.44929	7.62539	7.69949	7.70979	7.7018
1065	28622986	42367775	50961817	52202614	51352036				7.45671	7.62704	7.70724	7.71769	7.71056
1070	28939235	43125681	51863070	53335836	52685194				7.46149	7.63474	7.71486	7.72702	7.72169
1075	29706406	44492740	53303057	53800451	53373410				7.47285	7.64829	7.72675	7.73079	7.72732
1080	30360701	45224145	54867307	55331686	54363399				7.48231	7.65537	7.73931	7.74297	7.73531
1085	30688225	46267031	56062383	56619935	54795252				7.48697	7.66527	7.74867	7.75297	7.73874
1090	30954383	46928688	57079649	57641405	55498038				7.49072	7.67144	7.75648	7.76073	7.74428
1095	31774055	48125218	58158144	58998791	56899497				7.50207	7.68237	7.76461	7.77084	7.75511
1100	32393345	49211417	59240697	60303869	57838303				7.51046	7.69207	7.77262	7.78035	7.76222
1105	32827772	49693430	60869809	61351283	59136108				7.51624	7.6963	7.7844	7.78782	7.77185
1110	33986650	51252937	61630740	62182905	59729925				7.53131	7.70972	7.7898	7.79367	7.77619
1115	34153058	51889888	62967786	65407910	60626351				7.53343	7.71508	7.79912	7.81563	7.78266
1120	34899848	52662703	64784050	64758516	61499501				7.54282	7.7215	7.81147	7.8113	7.78887
1125	35462396	54071514	65511249	66712138	62764923				7.54977	7.73297	7.81632	7.8242	7.79772
1130	36181032	54969733	66527399	66905362	64094938				7.55848	7.74012	7.823	7.82546	7.80682
1135	37546877	55993104	67860634	68179765	65569923				7.57457	7.74813	7.83162	7.83366	7.8167
1140	37677231	56973193	69470067	69146450	65965886				7.57608	7.75567	7.8418	7.83977	7.81932
1145	38782924	58318303	70456381	71041979	67371286				7.58864	7.7658	7.84792	7.85152	7.82847
1150	39471554	59281495	71751542	72098226	68956735				7.59628	7.77292	7.85583	7.85792	7.83858
1155	39990815	60707989	73313618	72586281	69536328				7.60196	7.78325	7.86518	7.86085	7.84221
1160	40700864	61275017	75552479	74007314	71856239				7.6096	7.78728	7.87825	7.86927	7.85646
1165	41743363	63123177	75653240	75049870	72275611				7.62059	7.80019	7.87883	7.87535	7.85899
1170	42468491	63887391	77297016	76086770	73337158				7.62807	7.80542	7.88816	7.88131	7.86532
1175	43004842	65535033	79278390	77599970	74317405				7.63352	7.81647	7.89915	7.88986	7.87109
1180	43425219	67159541	80227120	78779269	76155043				7.63774	7.82711	7.90432	7.89641	7.8817
1185	44140854	67895779	81921617	80560906	77471238				7.64484	7.83184	7.9134	7.90612	7.88914
1190	44873179	69447244	83966472	81552900	79256268				7.65199	7.84166	7.92411	7.91144	7.89903
1195	45656699	70083901	84871492	82924694	80398063				7.6595	7.84562	7.92876	7.91868	7.90525
1200	46821034	71690636	86082590	84327722	81128450				7.67044	7.85546	7.93492	7.92597	7.90917
1205	47320618	72825079	88722881	85280883	82525310				7.67505	7.86228	7.94804	7.93085	7.91659
1210	47760012	74067085	89997723	86642893	83700887				7.67906	7.86963	7.95423	7.93773	7.92273
1215	48660822	75328465	91022141	87922124	86010975				7.68718	7.87696	7.95915	7.9441	7.93455
1220	49378520	77378303	92453433	90399991	87290890				7.69354	7.88862	7.96592	7.95617	7.94097
1225	50441226	77638999	93959883	91434595	88949133				7.70279	7.89008	7.97294	7.96111	7.94914
1230	51222509	79205035	96312828	92521874	90071184				7.70946	7.89875	7.98368	7.96624	7.95459
1235	51895385	80632139	97283803	94380231	91255753				7.71513	7.90651	7.98804	7.97488	7.96026
1240	52847195	82427707	99314049	95685254	93415712				7.72302	7.91607	7.99701	7.98085	7.97042
1245	53881141	83420847	101057202	96556183	94847547				7.73144	7.92127	8.00457	7.98478	7.97703
1250	54734432	85792555	102779077	98127490	96266800				7.73826	7.93345	8.0119	7.99179	7.98348
1255	58027924	85848847	103751304	99802277	97779672				7.76364	7.93373	8.01599	7.99914	7.99025
1260	56049392	87355664	105647294	101444929	99277192				7.74857	7.94129	8.02386	8.00623	7.99685
1265	56805472	89582131	107411475	102753630	101088270				7.75439	7.95222	8.03105	8.0118	8.0047
1270	58224904	90645359	110457809	103003903	103309159				7.76511	7.95735	8.0432	8.01285	8.01414
1275	58959049	91495503	111497946	104358074	104821695				7.77055	7.9614	8.04727	8.01853	8.02045
1280	59031913	93727806	113451487	106905365	106125517				7.77109	7.97187	8.05481	8.029	8.02582
1285	60583904	94882088	114442039	107090584	108080197				7.78236	7.97718	8.05859	8.02975	8.03375
1290	61584706	96692113	116602668	108612150	108979576				7.78947	7.98539	8.06671	8.03588	8.03735
1295	62339467	97944404	118469722	110595769	110760974				7.79476	7.99098	8.07361	8.04374	8.04439
1300	63105059	99153756	120409793	111610636	113719912				7.80006	7.99631	8.08066	8.04771	8.05584
1305	63584706	100807963	121756175	113495198	114812805				7.80335	8.00349	8.08549	8.05498	8.05999
1310	64556244	101957439	122267660	114462520	117421316				7.80994	8.00842	8.08731	8.05866	8.06975
1315	66025501	103509189	125123665	116301992	119040456				7.81971	8.01498	8.09734	8.06559	8.07569
1320	67014384	104698727	126092882	117399701	120194346				7.82617	8.01994	8.10069	8.06967	8.07988
1325	67401760	106388343	127070573	117465972	122921119				7.82867	8.02689	8.10404	8.06991	8.08963
1330	68719597	107614152	130106895	120162767	124089757				7.83708	8.03187	8.1143	8.07977	8.09374
1335	69826063	109951114	129494654	121080237	126439996				7.84402	8.0412	8.11225	8.08307	8.10188
1340	70051193	111143886	131981266	123298063	127156505				7.84542	8.04589	8.12051	8.09096	8.10434
1345	71123336	112284493	134459848	124245685	130030695				7.85201	8.05032	8.12859	8.09428	8.11405
1350	72667599	114912263	136693951	125773215	131425293				7.86134	8.06037	8.13575	8.09959	8.11868
1355	73064573	114755661	138249597	125533867	133545240				7.86371	8.05977	8.14066	8.09876	8.12563

## Sheet: Figure 1D
MSD	Positions								Positions (log-transformed data)
Time (min)	1	2	3	4	5			Log time	1	2	3	4	5
360	118.358	253.652	217.819	102.372	139.085			2.5563	2.0732	2.40424	2.3381	2.01018	2.14328
365	157.507	272.687	240.678	96.9019	124.449			2.56229	2.1973	2.43566	2.38144	1.98633	2.09499
370	140.646	222.44	239.26	140.464	140.303			2.5682	2.14813	2.34721	2.37887	2.14756	2.14707
375	177.663	248.765	250.961	146.501	133.768			2.57403	2.2496	2.39579	2.39961	2.16584	2.12635
380	203.838	240.898	244.745	155.679	153.781			2.57978	2.30929	2.38183	2.38871	2.19223	2.1869
385	163.767	260.092	258.537	170.362	129.461			2.58546	2.21423	2.41513	2.41252	2.23137	2.11214
390	177.108	251.987	263.442	157.936	125.624			2.59106	2.24824	2.40138	2.42068	2.19848	2.09907
395	178.916	263.32	261.586	205.642	117.628			2.5966	2.25265	2.42048	2.41761	2.31311	2.07051
400	174.136	252.737	229.032	190.402	132.275			2.60206	2.24089	2.40267	2.3599	2.27967	2.12148
405	139.659	273.39	263.303	193.196	148.585			2.60746	2.14507	2.43678	2.42046	2.286	2.17198
410	188.446	268.537	240.576	196.627	136.06			2.61278	2.27519	2.429	2.38125	2.29364	2.13373
415	200.4	262.199	269.693	204.837	142.999			2.61805	2.3019	2.41863	2.43087	2.31141	2.15533
420	202.526	281.88	313.59	168.236	133.087			2.62325	2.30648	2.45006	2.49636	2.22592	2.12414
425	249.02	297.276	295.588	227.282	145.569			2.62839	2.39623	2.47316	2.47069	2.35657	2.16307
430	230.298	303.552	304.362	235.373	150.634			2.63347	2.36229	2.48223	2.48339	2.37176	2.17792
435	215.29	287.284	295.163	188.467	313.288			2.63849	2.33302	2.45831	2.47006	2.27524	2.49594
440	171.74	283.47	302.572	253.871	166.79			2.64345	2.23487	2.45251	2.48083	2.40461	2.22217
445	200.401	293.743	296.839	249.753	175.33			2.64836	2.3019	2.46797	2.47252	2.39751	2.24386
450	204.421	301.433	313.489	282.921	162.117			2.65321	2.31053	2.47919	2.49622	2.45167	2.20983
455	178.954	303.216	285.62	319.323	176.365			2.65801	2.25274	2.48175	2.45579	2.50423	2.24641
460	167.572	297.158	304.095	330.147	158.232			2.66276	2.2242	2.47299	2.48301	2.51871	2.19929
465	230.841	304.516	318.843	334.979	169.871			2.66745	2.36331	2.48361	2.50358	2.52502	2.23012
470	240.742	299.114	292.473	328.508	187.021			2.6721	2.38155	2.47584	2.46609	2.51655	2.27189
475	249.263	302.798	292.228	374.386	172.644			2.67669	2.39666	2.48115	2.46572	2.57332	2.23715
480	206.056	296.792	270.793	365.184	165.476			2.68124	2.31399	2.47245	2.43264	2.56251	2.21874
485	239.943	304.89	263.456	417.88	167.895			2.68574	2.38011	2.48414	2.42071	2.62105	2.22504
490	283.472	302.259	373.86	472.488	198.225			2.6902	2.45251	2.48038	2.57271	2.67439	2.29716
495	284.033	308.426	349.382	471.674	172.311			2.69461	2.45337	2.48915	2.5433	2.67364	2.23631
500	249.853	309.986	468.054	479.281	197.076			2.69897	2.39768	2.49134	2.6703	2.68059	2.29463
505	270.961	294.56	246.921	470.78	204.93			2.70329	2.43291	2.46917	2.39256	2.67282	2.31161
510	276.578	297.994	268.004	450.674	200.506			2.70757	2.44182	2.47421	2.42814	2.65386	2.30213
515	270.227	295.966	286.917	452.624	198.732			2.71181	2.43173	2.47124	2.45776	2.65574	2.29827
520	312.956	301.644	244.846	472.801	192.749			2.716	2.49548	2.47949	2.38889	2.67468	2.28499
525	281.8	282.622	245.403	447.013	189.009			2.72016	2.44994	2.45121	2.38988	2.65032	2.27648
530	350.657	293.836	276.953	464.58	189.187			2.72428	2.54488	2.4681	2.44241	2.66706	2.27689
535	304.415	274.87	576.255	551.863	184.454			2.72835	2.48347	2.43913	2.76061	2.74183	2.26589
540	309.328	282.819	997.027	644.883	180.198			2.73239	2.49042	2.45151	2.99871	2.80948	2.25575
545	389.466	296.005	922.9	747.546	182.967			2.7364	2.59047	2.4713	2.96515	2.87364	2.26237
550	348.467	308.118	336.568	725.195	267.359			2.74036	2.54216	2.48872	2.52707	2.86045	2.4271
555	367.052	323.811	500.85	656.635	165.298			2.74429	2.56473	2.51029	2.69971	2.81732	2.21827
560	391.897	397.777	306.88	690.01	214.094			2.74819	2.59317	2.59964	2.48697	2.83886	2.33061
565	413.992	326.967	760.983	751.112	185.341			2.75205	2.61699	2.5145	2.88137	2.8757	2.26797
570	381.431	307.816	277.376	753.726	236.639			2.75587	2.58142	2.48829	2.44307	2.87721	2.37409
575	395.523	310.531	678.989	778.414	225.07			2.75967	2.59717	2.4921	2.83186	2.89121	2.35232
580	384.127	321.518	272.947	802.749	246.844			2.76343	2.58447	2.5072	2.43608	2.90458	2.39242
585	359.454	339.772	262.718	791.465	240.191			2.76716	2.55564	2.53119	2.41949	2.89843	2.38056
590	394.115	338.24	362.957	794.287	240.103			2.77085	2.59562	2.52923	2.55985	2.89998	2.3804
595	387.865	335.735	295.857	845.417	262.431			2.77452	2.58868	2.526	2.47108	2.92707	2.41902
600	387.452	346.836	332.876	860.299	261.019			2.77815	2.58822	2.54012	2.52228	2.93465	2.41667
605	406.193	341.964	348.711	848.274	237.775			2.78176	2.60873	2.53398	2.54247	2.92854	2.37617
610	388.893	366.293	459.904	810.919	233.363			2.78533	2.58983	2.56383	2.66267	2.90898	2.36803
615	410.758	346.944	428.914	828.469	241.808			2.78888	2.61359	2.54026	2.63237	2.91828	2.38347
620	441.031	352.711	451.564	801.799	258.673			2.79239	2.64447	2.54742	2.65472	2.90407	2.41275
625	411.384	344.834	444.061	833.956	262.225			2.79588	2.61425	2.53761	2.64744	2.92114	2.41867
630	379.85	336.809	441.078	792.7	267.344			2.79934	2.57961	2.52738	2.64452	2.89911	2.42707
635	376.916	327.592	429.43	776.533	270.417			2.80277	2.57624	2.51533	2.63289	2.89016	2.43203
640	397.69	331.306	449.867	799.418	293.127			2.80618	2.59954	2.52023	2.65308	2.90277	2.46706
645	402.475	344.204	435.462	808.136	276.38			2.80956	2.60474	2.53682	2.63895	2.90748	2.44151
650	413.549	349.659	420.415	831.579	288.553			2.81291	2.61653	2.54364	2.62368	2.9199	2.46022
655	435.103	345.386	409.377	837.691	311.008			2.81624	2.63859	2.53831	2.61212	2.92308	2.49277
660	427.257	346.25	411.469	790.029	335.019			2.81954	2.63069	2.53939	2.61434	2.89764	2.52507
665	432.62	359.781	418.935	802.276	310.733			2.82282	2.63611	2.55604	2.62215	2.90432	2.49239
670	453.253	347.507	406.834	816.776	328.872			2.82607	2.65634	2.54096	2.60942	2.9121	2.51703
675	473.345	345.784	429.266	817.266	341.817			2.8293	2.67518	2.5388	2.63273	2.91236	2.53379
680	456.614	346.822	425.329	768.195	347.611			2.83251	2.65955	2.54011	2.62873	2.88547	2.54109
685	492.815	379.524	434.448	726.005	353.536			2.83569	2.69268	2.57924	2.63794	2.86094	2.54843
690	495.467	352.072	432.48	733.559	360.069			2.83885	2.69502	2.54663	2.63597	2.86543	2.55639
695	502.104	324.779	399.655	743.6	504.913			2.84198	2.70079	2.51159	2.60169	2.87134	2.70322
700	473.876	355.329	390.46	749.585	402.541			2.8451	2.67566	2.55063	2.59158	2.87482	2.60481
705	487.83	459.768	388.949	730.931	370.916			2.84819	2.68827	2.66254	2.58989	2.86388	2.56928
710	416.871	401.162	385.69	724.513	376.673			2.85126	2.62	2.60332	2.58624	2.86005	2.57596
715	471.717	402.33	385.035	754.613	386.861			2.85431	2.67368	2.60458	2.5855	2.87772	2.58756
720	449.927	454.112	381.223	741.268	348.389			2.85733	2.65314	2.65716	2.58118	2.86998	2.54207
725	454.413	431.759	374.565	736.616	354.711			2.86034	2.65745	2.63524	2.57353	2.86724	2.54988
730	453.371	537.823	395.53	714.29	353.4			2.86332	2.65645	2.73064	2.59718	2.85387	2.54827
735	473.566	453.117	499.671	757.747	374.668			2.86629	2.67538	2.65621	2.69868	2.87952	2.57365
740	437.244	412.15	438.841	785.959	379.972			2.86923	2.64072	2.61506	2.64231	2.8954	2.57975
745	431.313	604.643	433.956	831.723	399.322			2.87216	2.63479	2.7815	2.63745	2.91998	2.60132
750	434.893	456.274	432.927	889.674	398.289			2.87506	2.63838	2.65923	2.63642	2.94923	2.6002
755	465.175	529.218	447.376	808.22	407.717			2.87795	2.66762	2.72364	2.65067	2.90753	2.61036
760	472.773	577.796	426.554	806.482	433.778			2.88081	2.67465	2.76177	2.62997	2.90659	2.63727
765	473.989	548.136	439.74	861.271	440.948			2.88366	2.67577	2.73889	2.6432	2.93514	2.64439
770	484.804	526.659	440.483	816.009	442.691			2.88649	2.68557	2.72153	2.64393	2.91169	2.6461
775	522.783	487.795	449.064	849.812	474.098			2.8893	2.71832	2.68824	2.65231	2.92932	2.67587
780	533.428	482.679	442.082	847.686	462.606			2.89209	2.72708	2.68366	2.6455	2.92823	2.66521
785	565.327	483.791	471.012	878.081	473.607			2.89487	2.7523	2.68466	2.67303	2.94353	2.67542
790	563.5	507.139	433.95	938.596	474.177			2.89763	2.75089	2.70513	2.63744	2.97248	2.67594
795	597.037	496.91	436.224	905.911	521.837			2.90037	2.776	2.69628	2.63971	2.95709	2.71753
800	605.216	566.417	455.165	911.414	512.005			2.90309	2.78191	2.75314	2.65817	2.95972	2.70927
805	603.575	507.13	495.844	947.801	517.057			2.9058	2.78073	2.70512	2.69535	2.97672	2.71354
810	646.9	497.899	523.724	962.551	580.253			2.90849	2.81084	2.69714	2.7191	2.98342	2.76362
815	666.172	515.233	511.852	942.537	540.521			2.91116	2.82359	2.712	2.70914	2.9743	2.73281
820	660.865	521.704	527.213	987.6	533.751			2.91381	2.82011	2.71742	2.72199	2.99458	2.72734
825	704.394	496.767	509.7	973.407	536.651			2.91645	2.84782	2.69615	2.70731	2.98829	2.72969
830	692.217	496.41	542.815	969.801	515.414			2.91908	2.84024	2.69584	2.73465	2.98668	2.71216
835	699.398	471.389	517.672	954.116	551.201			2.92169	2.84472	2.67338	2.71406	2.9796	2.74131
840	715.049	460.488	525.375	978.449	563.108			2.92428	2.85434	2.66322	2.72047	2.99054	2.75059
845	701.725	503.405	544.526	926.774	579.135			2.92686	2.84617	2.70192	2.73602	2.96697	2.76278
850	681.391	453.571	534.987	910.295	597.578			2.92942	2.8334	2.65665	2.72834	2.95918	2.77639
855	679.006	480.313	540.624	970.521	612.002			2.93197	2.83187	2.68152	2.7329	2.987	2.78675
860	660.819	545.998	545.413	956.271	603.222			2.9345	2.82008	2.73719	2.73673	2.98058	2.78048
865	656.34	466.052	527.315	982.613	607.781			2.93702	2.81713	2.66843	2.72207	2.99238	2.78375
870	644.798	454.671	541.117	956.967	632.681			2.93952	2.80942	2.6577	2.73329	2.9809	2.80118
875	688.56	450.923	530.247	951.921	666.868			2.94201	2.83794	2.6541	2.72448	2.9786	2.82404
880	695.387	459.391	556.167	964.852	690.284			2.94448	2.84223	2.66218	2.74521	2.98446	2.83903
885	716.708	495.062	543.687	965.155	698.766			2.94694	2.85534	2.69466	2.73535	2.9846	2.84433
890	724.528	442.004	563.873	990.734	733.304			2.94939	2.86006	2.64543	2.75118	2.99596	2.86528
895	730.435	449.342	566.852	974.629	728.723			2.95182	2.86358	2.65258	2.75347	2.98884	2.86256
900	742.214	460.111	568.543	997.049	705.709			2.95424	2.87053	2.66286	2.75476	2.99872	2.84863
905	744.251	436.396	568.266	976.315	693.146			2.95665	2.87172	2.63988	2.75455	2.98959	2.84082
910	730.158	448.834	571.385	1016.06	702.462			2.95904	2.86342	2.65209	2.75693	3.00692	2.84662
915	712.164	433.84	601.999	1013.52	691.338			2.96142	2.85258	2.63733	2.7796	3.00583	2.83969
920	645.807	460.572	599.769	1035.38	695.569			2.96379	2.8101	2.6633	2.77798	3.0151	2.84234
925	647.97	450.48	637.247	1020.2	721.072			2.96614	2.81155	2.65368	2.80431	3.00869	2.85798
930	696.068	601.979	660.601	1005.75	707.295			2.96848	2.84265	2.77958	2.81994	3.00249	2.8496
935	705.09	461.576	643.395	994.922	702.166			2.97081	2.84824	2.66424	2.80848	2.99779	2.84644
940	692.591	516.675	665.723	1031.78	722.9			2.97313	2.84048	2.71322	2.82329	3.01359	2.85908
945	680.305	485.576	767.961	1024.94	714.698			2.97543	2.8327	2.68626	2.88534	3.0107	2.85412
950	705.046	520.728	797.98	1024.12	738.217			2.97772	2.84822	2.71661	2.90199	3.01035	2.86818
955	732.112	557.644	793.668	1031.96	746.117			2.98	2.86458	2.74636	2.89964	3.01366	2.87281
960	780.103	583.218	756.419	1008.49	761.64			2.98227	2.89215	2.76583	2.87876	3.00367	2.88175
965	789.788	547.029	760.326	1056.92	772.974			2.98453	2.89751	2.73801	2.881	3.02404	2.88817
970	861.898	511.864	763.807	1070.12	790.341			2.98677	2.93546	2.70915	2.88298	3.02943	2.89781
975	826.73	519.013	751.363	1115.96	794.709			2.989	2.91736	2.71518	2.87585	3.04765	2.90021
980	829.684	484.314	766.03	1100.15	818.322			2.99123	2.91891	2.68513	2.88425	3.04145	2.91292
985	838.088	536.7	738.274	1094.41	807.479			2.99344	2.92329	2.72973	2.86822	3.03918	2.90713
990	852.624	476.524	785.689	1104.95	816.73			2.99564	2.93076	2.67808	2.89525	3.04334	2.91208
995	863.149	504.827	802.497	1117.75	834.746			2.99782	2.93609	2.70314	2.90444	3.04834	2.92155
1000	799.771	518.366	802.836	1112.32	857.448			3	2.90297	2.71464	2.90463	3.04623	2.93321
1005	842.955	467.145	833.728	1100.54	872.132			3.00217	2.9258	2.66945	2.92102	3.0416	2.94058
1010	832.898	526.026	843.543	1135.53	869.681			3.00432	2.92059	2.72101	2.92611	3.0552	2.93936
1015	875.605	461.192	830.38	1133.5	884.527			3.00647	2.94231	2.66388	2.91928	3.05442	2.94671
1020	900.672	485.445	840.918	1142.64	892.101			3.0086	2.95457	2.68614	2.92475	3.05791	2.95041
1025	884.367	456.233	882.73	1130.54	876.14			3.01072	2.94663	2.65919	2.94583	3.05329	2.94257
1030	894.879	421.868	911.156	1123.64	891.828			3.01284	2.95176	2.62518	2.95959	3.05063	2.95028
1035	882.425	430.705	920.858	1150.42	879.357			3.01494	2.94568	2.63418	2.96419	3.06086	2.94417
1040	924.99	440.464	934.319	1151.63	862.204			3.01703	2.96614	2.64391	2.97049	3.06131	2.93561
1045	939.325	477.478	964.224	1167.07	879.828			3.01912	2.97282	2.67895	2.98418	3.0671	2.9444
1050	981.097	541.478	964.917	1173.47	979.276			3.02119	2.99171	2.73358	2.98449	3.06947	2.9909
1055	1007.18	559.443	979.916	1171.37	907.749			3.02325	3.00311	2.74776	2.99119	3.0687	2.95797
1060	1063.58	634.707	992.178	1203.01	886.398			3.02531	3.02677	2.80257	2.99659	3.08027	2.94763
1065	1042.4	569.815	994.134	1163.08	899.464			3.02735	3.01804	2.75573	2.99744	3.06561	2.95398
1070	1052.93	611.509	990.031	1185.19	917.551			3.02938	3.0224	2.7864	2.99565	3.07379	2.96263
1075	1073.01	546.104	974.471	1187.68	926.984			3.03141	3.03061	2.73728	2.98877	3.0747	2.96707
1080	1092.21	693.785	1004.59	1204.1	951.164			3.03342	3.03831	2.84122	3.00199	3.08066	2.97826
1085	1077.41	656.149	992.73	1231.37	948.012			3.03543	3.03238	2.817	2.99683	3.09039	2.97681
1090	1080.53	727.072	1034.85	1237.12	946.976			3.03743	3.03364	2.86158	3.01488	3.09241	2.97634
1095	1048.82	670.046	1041.53	1244.06	980.425			3.03941	3.0207	2.8261	3.01767	3.09484	2.99141
1100	1092.36	685.18	1041.57	1230.63	976.643			3.04139	3.03837	2.8358	3.01769	3.09013	2.98974
1105	1124.63	671.639	1061.19	1252.23	977.126			3.04336	3.05101	2.82714	3.0258	3.09768	2.98995
1110	1122.85	700.671	1076.8	1219.63	987.687			3.04532	3.05032	2.84551	3.03213	3.08623	2.99462
1115	1194.65	775.37	1086.48	1220.21	1006.67			3.04727	3.07724	2.88951	3.03602	3.08643	3.00289
1120	1190.52	828.986	1104.34	1214.94	1019.74			3.04922	3.07574	2.91855	3.0431	3.08455	3.00849
1125	1239.9	790.175	1136.83	1227.67	1046.27			3.05115	3.09339	2.89772	3.05569	3.08908	3.01965
1130	1202.96	867.564	1116.89	1243.67	1068.33			3.05308	3.08025	2.9383	3.04801	3.0947	3.0287
1135	1219.36	795.423	1133.55	1243.05	1086.99			3.055	3.08613	2.9006	3.05444	3.09449	3.03623
1140	1216.47	848.111	1162.2	1237.85	1114.64			3.0569	3.0851	2.92845	3.06528	3.09267	3.04713
1145	1284.11	937.149	1166.56	1240.94	1104.33			3.05881	3.1086	2.97181	3.06691	3.09375	3.0431
1150	1310.27	827.444	1178.16	1241.67	1114.88			3.0607	3.11736	2.91774	3.0712	3.09401	3.04723
1155	1301.42	886.036	1192.39	1239.01	1160.6			3.06258	3.11442	2.94745	3.07642	3.09307	3.06468
1160	1316.56	909.153	1198.85	1219.69	1171.94			3.06446	3.11944	2.95864	3.07876	3.08625	3.0689
1165	1323.83	863.466	1175.87	1223.51	1147.19			3.06633	3.12183	2.93625	3.07036	3.08761	3.05963
1170	1369.83	966.165	1172.04	1251.44	1161.05			3.06819	3.13667	2.98505	3.06894	3.09741	3.06485
1175	1383.25	977.434	1201.45	1246.5	1158.56			3.07004	3.1409	2.99009	3.07971	3.09569	3.06392
1180	1418.88	955.197	1196.88	1239.61	1194.79			3.07188	3.15195	2.98009	3.07805	3.09328	3.07729
1185	1416.53	970.571	1221.56	1252.26	1168.88			3.07372	3.15123	2.98703	3.08692	3.09769	3.06777
1190	1433.86	891.358	1218.71	1240.34	1203.06			3.07555	3.15651	2.95005	3.0859	3.09354	3.08029
1195	1440.17	864.458	1234.9	1247.37	1218.45			3.07737	3.15841	2.93674	3.09163	3.09599	3.08581
1200	1474.35	929.998	1250.26	1261.17	1198.47			3.07918	3.1686	2.96848	3.097	3.10077	3.07863
1205	1506.78	858.7	1245.03	1248.01	1202.36			3.08099	3.17805	2.93384	3.09518	3.09622	3.08004
1210	1484.16	845.709	1246.35	1272.29	1229.17			3.08279	3.17148	2.92722	3.09564	3.10459	3.08961
1215	1572.62	946.878	1271.22	1263.42	1238.19			3.08458	3.19662	2.97629	3.10422	3.10155	3.09279
1220	1552.31	862.809	1298.41	1270.98	1254.13			3.08636	3.19098	2.93591	3.11341	3.10414	3.09834
1225	1542.51	926.446	1323.3	1274.59	1281.11			3.08814	3.18823	2.96682	3.12166	3.10537	3.10759
1230	1546.17	928.994	1342.89	1297.94	1293.09			3.08991	3.18926	2.96801	3.12804	3.11326	3.11163
1235	1538.56	1043.43	1316.25	1296.96	1341.85			3.09167	3.18712	3.01846	3.11934	3.11293	3.1277
1240	1573.87	969.117	1300.92	1308.64	1319.12			3.09342	3.19697	2.98638	3.11425	3.11682	3.12029
1245	1643.16	1046.21	1297.23	1342.74	1345.04			3.09517	3.21568	3.01962	3.11302	3.12799	3.12873
1250	1654.52	1009.86	1338.71	1318.54	1352.14			3.09691	3.21867	3.00426	3.12669	3.12009	3.13102
1255	1687.12	1056.68	1376.39	1318.53	1343.7			3.09864	3.22715	3.02394	3.13874	3.12009	3.1283
1260	1679.43	1048.1	1380.99	1298.61	1333.44			3.10037	3.22516	3.0204	3.14019	3.11348	3.12497
1265	1730.21	1041.98	1390.69	1316.41	1360.02			3.10209	3.2381	3.01786	3.14323	3.11939	3.13355
1270	1718.65	1072.54	1400.21	1297.91	1374.77			3.1038	3.23519	3.03041	3.14619	3.11324	3.13823
1275	1771.51	1082.13	1376.16	1335.96	1403.55			3.10551	3.24834	3.03428	3.13867	3.12579	3.14723
1280	1797.45	1119.22	1400.09	1348.81	1447.98			3.10721	3.25466	3.04891	3.14616	3.12995	3.16076
1285	1829.6	1125.09	1414.87	1341.59	1459.15			3.1089	3.26236	3.05119	3.15072	3.12762	3.1641
1290	1858.06	1187.05	1425.71	1284.85	1501.95			3.11059	3.26906	3.07447	3.15403	3.10885	3.17666
1295	1901.29	1163.83	1415.64	1289.82	1475.28			3.11227	3.27905	3.06589	3.15095	3.11053	3.16888
1300	1900.05	1082.23	1446.12	1271.42	1487.14			3.11394	3.27876	3.03432	3.16021	3.10429	3.17235
1305	1942.83	1135.16	1448.88	1276.5	1511.84			3.11561	3.28844	3.05506	3.16103	3.10602	3.17951
1310	1951.53	1182.93	1453.86	1289.56	1555.62			3.11727	3.29038	3.07296	3.16252	3.11044	3.1919
1315	1969.86	1198.61	1476.88	1266.06	1561.66			3.11893	3.29443	3.07868	3.16935	3.10245	3.19359
1320	1966.28	1291.37	1496.74	1273.07	1598.1			3.12057	3.29365	3.11105	3.17515	3.10485	3.2036
1325	1979.04	1274.64	1498.84	1254.83	1580.02			3.12222	3.29645	3.10539	3.17575	3.09859	3.19866
1330	1997.73	1320.92	1527.9	1227.46	1619.3			3.12385	3.30054	3.12088	3.18409	3.08901	3.20933
1335	2062.21	1299.78	1549.69	1220.39	1637.73			3.12548	3.31433	3.11387	3.19024	3.0865	3.21424
1340	2038.85	1320.58	1568.73	1250.09	1613.98			3.1271	3.30939	3.12076	3.19555	3.09694	3.2079
1345	2013.74	1323.46	1609.01	1242.25	1641.07			3.12872	3.304	3.12171	3.20656	3.09421	3.21513
1350	2057.38	1363.44	1630.63	1255.91	1654.67			3.13033	3.31331	3.13464	3.21235	3.09896	3.21871
1355	2130.53	1325.83	1660.12	1250.4	1694.19			3.13194	3.32849	3.12249	3.22014	3.09705	3.22896

## Sheet: Fig 1 Supp 1A
Log time	Total fluor	Log total fluor
360	625165	5.79599
365	605976	5.78246
370	758478	5.87994
375	747832	5.8738
380	824288	5.91608
385	962939	5.9836
390	968641	5.98616
395	972708	5.98798
400	976200	5.98954
405	1113434	6.04666
410	1177138	6.07083
415	1137622	6.056
420	1198881	6.07878
425	1185196	6.07379
430	1239162	6.09313
435	1318115	6.11995
440	1403973	6.14736
445	1462027	6.16496
450	1526242	6.18362
455	1508045	6.17841
460	1530979	6.18497
465	1638991	6.21458
470	1700863	6.23067
475	1784088	6.25142
480	1778542	6.25006
485	1846554	6.26636
490	2091117	6.32038
495	2037124	6.30902
500	2052881	6.31236
505	2138919	6.33019
510	2348345	6.37076
515	2252383	6.35264
520	2372454	6.3752
525	2428462	6.38533
530	2491493	6.39646
535	2485500	6.39541
540	2613558	6.41723
545	2745773	6.43866
550	2882701	6.4598
555	2905386	6.4632
560	2988182	6.47541
565	3089422	6.48988
570	3156041	6.49914
575	3252835	6.51226
580	3438408	6.53636
585	3444703	6.53715
590	3699909	6.56819
595	3769858	6.57632
600	3794120	6.57911
605	3975013	6.59934
610	4054685	6.60796
615	4207629	6.62404
620	4190497	6.62227
625	4338064	6.6373
630	4567798	6.65971
635	4736576	6.67546
640	4871919	6.6877
645	4858512	6.6865
650	5070376	6.70504
655	5222548	6.71788
660	5356727	6.7289
665	5471036	6.73807
670	5713359	6.75689
675	5963287	6.77549
680	6085601	6.7843
685	6411850	6.80698
690	6374790	6.80447
695	6689176	6.82537
700	6817992	6.83366
705	7097826	6.85113
710	7296406	6.86311
715	7385628	6.86839
720	7707456	6.88691
725	7960408	6.90094
730	8148115	6.91106
735	8408232	6.9247
740	8683548	6.9387
745	8698604	6.93945
750	9115038	6.95976
755	9369456	6.97171
760	9646076	6.98435
765	9710665	6.98725
770	10162777	7.00701
775	10428474	7.01822
780	10624068	7.02629
785	10963708	7.03996
790	11230141	7.05039
795	11607617	7.06474
800	12010564	7.07956
805	12153979	7.08472
810	12647325	7.102
815	13114478	7.11775
820	13409842	7.12742
825	13659299	7.13543
830	14321715	7.156
835	14722980	7.168
840	15189540	7.18154
845	15506977	7.19053
850	16203709	7.20961
855	16319488	7.21271
860	16869986	7.22711
865	17306157	7.2382
870	17889582	7.2526
875	18094815	7.25755
880	18951648	7.27765
885	19388817	7.28755
890	19822451	7.29716
895	20311250	7.30774
900	21021881	7.32267
905	21426301	7.33095
910	21923893	7.34092
915	22502389	7.35223
920	22914023	7.3601
925	23498679	7.37104
930	24111389	7.38222
935	24521686	7.38955
940	25260402	7.40244
945	25935280	7.41389
950	26243122	7.41902
955	26857674	7.42907
960	27487717	7.43914
965	28043861	7.44784
970	28686409	7.45768
975	28812216	7.45958
980	29892116	7.47556
985	30601952	7.48575
990	31244010	7.49477
995	31937245	7.5043
1000	32266451	7.50875
1005	33145553	7.52043
1010	33568982	7.52594
1015	34704089	7.54038
1020	35522993	7.55051
1025	35729725	7.55303
1030	36966646	7.56781
1035	37643462	7.57569
1040	37886610	7.57849
1045	39154887	7.59279
1050	40197603	7.6042
1055	40972605	7.61249
1060	42207626	7.62539
1065	42367775	7.62704
1070	43125681	7.63474
1075	44492740	7.64829
1080	45224145	7.65537
1085	46267031	7.66527
1090	46928688	7.67144
1095	48125218	7.68237
1100	49211417	7.69207
1105	49693430	7.6963
1110	51252937	7.70972
1115	51889888	7.71508
1120	52662703	7.7215
1125	54071514	7.73297
1130	54969733	7.74012
1135	55993104	7.74813
1140	56973193	7.75567
1145	58318303	7.7658
1150	59281495	7.77292
1155	60707989	7.78325
1160	61275017	7.78728
1165	63123177	7.80019
1170	63887391	7.80542
1175	65535033	7.81647
1180	67159541	7.82711
1185	67895779	7.83184
1190	69447244	7.84166
1195	70083901	7.84562
1200	71690636	7.85546
1205	72825079	7.86228
1210	74067085	7.86963
1215	75328465	7.87696
1220	77378303	7.88862
1225	77638999	7.89008
1230	79205035	7.89875
1235	80632139	7.90651
1240	82427707	7.91607
1245	83420847	7.92127
1250	85792555	7.93345
1255	85848847	7.93373
1260	87355664	7.94129
1265	89582131	7.95222
1270	90645359	7.95735
1275	91495503	7.9614
1280	93727806	7.97187
1285	94882088	7.97718
1290	96692113	7.98539
1295	97944404	7.99098
1300	99153756	7.99631
1305	100807963	8.00349
1310	101957439	8.00842
1315	103509189	8.01498
1320	104698727	8.01994
1325	106388343	8.02689
1330	107614152	8.03187
1335	109951114	8.0412
1340	111143886	8.04589
1345	112284493	8.05032
1350	114912263	8.06037
1355	114755661	8.05977

## Sheet: Fig 1 Supp 1B
Log time	Log MSD
2.5563	2.40424
2.56229	2.43566
2.5682	2.34721
2.57403	2.39579
2.57978	2.38183
2.58546	2.41513
2.59106	2.40138
2.5966	2.42048
2.60206	2.40267
2.60746	2.43678
2.61278	2.429
2.61805	2.41863
2.62325	2.45006
2.62839	2.47316
2.63347	2.48223
2.63849	2.45831
2.64345	2.45251
2.64836	2.46797
2.65321	2.47919
2.65801	2.48175
2.66276	2.47299
2.66745	2.48361
2.6721	2.47584
2.67669	2.48115
2.68124	2.47245
2.68574	2.48414
2.6902	2.48038
2.69461	2.48915
2.69897	2.49134
2.70329	2.46917
2.70757	2.47421
2.71181	2.47124
2.716	2.47949
2.72016	2.45121
2.72428	2.4681
2.72835	2.43913
2.73239	2.45151
2.7364	2.4713
2.74036	2.48872
2.74429	2.51029
2.74819	2.59964
2.75205	2.5145
2.75587	2.48829
2.75967	2.4921
2.76343	2.5072
2.76716	2.53119
2.77085	2.52923
2.77452	2.526
2.77815	2.54012
2.78176	2.53398
2.78533	2.56383
2.78888	2.54026
2.79239	2.54742
2.79588	2.53761
2.79934	2.52738
2.80277	2.51533
2.80618	2.52023
2.80956	2.53682
2.81291	2.54364
2.81624	2.53831
2.81954	2.53939
2.82282	2.55604
2.82607	2.54096
2.8293	2.5388
2.83251	2.54011
2.83569	2.57924
2.83885	2.54663
2.84198	2.51159
2.8451	2.55063
2.84819	2.66254
2.85126	2.60332
2.85431	2.60458
2.85733	2.65716
2.86034	2.63524
2.86332	2.73064
2.86629	2.65621
2.86923	2.61506
2.87216	2.7815
2.87506	2.65923
2.87795	2.72363
2.88081	2.76177
2.88366	2.73889
2.88649	2.72153
2.8893	2.68824
2.89209	2.68366
2.89487	2.68466
2.89763	2.70513
2.90037	2.69628
2.90309	2.75314
2.9058	2.70512
2.90849	2.69714
2.91116	2.712
2.91381	2.71742
2.91645	2.69615
2.91908	2.69584
2.92169	2.67338
2.92428	2.66322
2.92686	2.70192
2.92942	2.65665
2.93197	2.68152
2.9345	2.73719
2.93702	2.66843
2.93952	2.6577
2.94201	2.6541
2.94448	2.66218
2.94694	2.69466
2.94939	2.64543
2.95182	2.65258
2.95424	2.66286
2.95665	2.63988
2.95904	2.65209
2.96142	2.63733
2.96379	2.6633
2.96614	2.65368
2.96848	2.77958
2.97081	2.66424
2.97313	2.71322
2.97543	2.68626
2.97772	2.71661
2.98	2.74636
2.98227	2.76583
2.98453	2.73801
2.98677	2.70915
2.989	2.71518
2.99123	2.68513
2.99344	2.72973
2.99564	2.67808
2.99782	2.70314
3	2.71464
3.00217	2.66945
3.00432	2.72101
3.00647	2.66388
3.0086	2.68614
3.01072	2.65919
3.01284	2.62518
3.01494	2.63418
3.01703	2.64391
3.01912	2.67895
3.02119	2.73358
3.02325	2.74776
3.02531	2.80257
3.02735	2.75573
3.02938	2.7864
3.03141	2.73728
3.03342	2.84122
3.03543	2.817
3.03743	2.86158
3.03941	2.8261
3.04139	2.8358
3.04336	2.82714
3.04532	2.84551
3.04727	2.88951
3.04922	2.91855
3.05115	2.89772
3.05308	2.9383
3.055	2.9006
3.0569	2.92845
3.05881	2.97181
3.0607	2.91774
3.06258	2.94745
3.06446	2.95864
3.06633	2.93624
3.06819	2.98505
3.07004	2.99009
3.07188	2.98009
3.07372	2.98703
3.07555	2.95005
3.07737	2.93674
3.07918	2.96848
3.08099	2.93384
3.08279	2.92722
3.08458	2.97629
3.08636	2.93591
3.08814	2.96682
3.08991	2.96801
3.09167	3.01846
3.09342	2.98638
3.09517	3.01962
3.09691	3.00426
3.09864	3.02394
3.10037	3.0204
3.10209	3.01786
3.1038	3.03041
3.10551	3.03428
3.10721	3.04891
3.1089	3.05119
3.11059	3.07447
3.11227	3.06589
3.11394	3.03432
3.11561	3.05506
3.11727	3.07296
3.11893	3.07868
3.12057	3.11105
3.12222	3.10539
3.12385	3.12088
3.12548	3.11387
3.1271	3.12076
3.12872	3.12171
3.13033	3.13464
3.13194	3.12249

## Sheet: Fig 1 Supp 1C
Doubling Time (min)	Diffusion Coefficient (µm2/min)
198.042	0.161
198.042	0.2024
169.06	0.159
169.06	0.1165
169.06	0.2101
187.337	0.1519
203.867	0.0627
182.407	0.1879
154.033	0.3415
179.496	0.1428
169.06	0.3565
173.287	0.3007
157.533	0.2085
210.045	0.1816
173.287	0.4116
198.042	0.4756
173.287	0.1061
216.608	0.1709
173.287	0.1351
210.045	0.1498
169.06	0.2002
187.337	0.1898
147.478	0.2874
177.73	0.2301
169.06	0.3123
182.407	0.2606
187.337	0.2473
192.541	0.4684
192.541	0.4014
198.042	0.3648
198.042	0.1932
