# Supplementary material for: Listeria monocytogenes cell-to-cell spread in epithelia is heterogeneous and dominated by rare pioneer bacteria
Source: eLife. 2019 Feb 5;8:e40032. doi: 10.7554/eLife.40032 (PMC6363384; doi:10.7554/eLife.40032)
Supplement: Figure 2—source data 1. — The spreadsheet also contains simulated data on the number of bacteria, mean squared and estimates of growth rate (k) and effective diffusion coefficient (D) used to generate graphs in Figure 2—figure supplement 1A-D [file elife-40032-fig2-data1.xlsx]

## Sheet: Figure 2E
CIRCULARITY
Random walk simulated data	Experimental data
0.81103	0.497741
0.74489	0.626112
0.7762	0.62247
0.71993	0.42698
0.76932	0.628301
0.7221	0.532241
0.76231	0.50705
0.78337	0.443104
0.7427
0.82387
0.79618	0.599381
0.78726	0.441372
0.67722	0.510234
0.76119	0.586618
0.77375	0.728695
0.76457	0.670761
0.75466	0.517848
0.77004	0.516843
0.77474	0.648385
0.70523	0.672095
0.77756	0.611946
0.77049	0.607551
0.7439	0.623136
0.79371	0.736486
0.697	0.645383
0.72595	0.482017
0.74834	0.545082
0.76345	0.598105
0.65796	0.595615
0.71672	0.459432
0.80714	0.483495
0.75943	0.574186
0.79206	0.494821
0.67731	0.625963
0.78145	0.485963
0.78611	0.501676
0.83092	0.695052
0.76843	0.611991
0.80675	0.688798
0.66991	0.686606
0.74562	0.580046
0.76696	0.693824
0.78479	0.600765
0.77608	0.598043
0.75668	0.559486
0.76615	0.662568
0.68639	0.599431
0.79306	0.548223
0.77823	0.646032
0.79848	0.62481
0.73847	0.550346
0.6881	0.511376
0.82525
0.77921
0.78927
0.82263	0.680122
0.75981	0.566364
0.59793	0.564337
0.80628	0.564587
0.80808	0.509698
0.74924	0.546979
0.74417	0.566543
0.66552	0.559055
0.68516	0.531497
0.69289	0.683361
0.71178	0.527807
0.84419	0.654953
0.77584	0.706794
0.77638
0.74524
0.7617
0.73554
0.73254
0.71051
0.82581
0.80899
0.7989
0.7923
0.72922
0.78896
0.75183
0.76886
0.80602
0.78032
0.7404
0.75578
0.7371
0.75127
0.77838
0.80292
0.76152
0.76258
0.70834
0.71872
0.77555
0.63968
0.74262
0.77221
0.68809

## Sheet: Fig 2 Supp 1A
Simulation steps	Number of bacteria
0	25
1	25
2	25
3	25
4	25
5	25
6	25
7	25
8	25
9	25
10	25
11	25
12	25
13	25
14	25
15	25
16	25
17	25
18	25
19	25
20	25
21	25
22	25
23	25
24	25
25	25
26	25
27	25
28	25
29	25
30	25
31	25
32	25
33	25
34	25
35	25
36	25
37	25
38	25
39	25
40	26
41	26
42	26
43	26
44	26
45	26
46	26
47	26
48	26
49	27
50	27
51	27
52	27
53	27
54	27
55	27
56	27
57	28
58	28
59	28
60	28
61	29
62	29
63	31
64	31
65	33
66	33
67	34
68	35
69	37
70	37
71	38
72	38
73	39
74	40
75	41
76	42
77	42
78	42
79	42
80	44
81	44
82	44
83	44
84	44
85	44
86	47
87	48
88	49
89	50
90	50
91	50
92	50
93	50
94	51
95	51
96	51
97	51
98	52
99	52
100	52
101	52
102	53
103	53
104	53
105	53
106	53
107	53
108	53
109	54
110	54
111	54
112	54
113	54
114	55
115	55
116	55
117	55
118	55
119	55
120	56
121	56
122	57
123	57
124	57
125	58
126	61
127	61
128	61
129	61
130	64
131	64
132	67
133	67
134	68
135	68
136	70
137	70
138	72
139	72
140	74
141	74
142	77
143	79
144	82
145	83
146	84
147	86
148	87
149	87
150	88
151	89
152	91
153	91
154	91
155	91
156	91
157	91
158	92
159	92
160	95
161	95
162	96
163	97
164	98
165	98
166	98
167	98
168	98
169	99
170	99
171	101
172	105
173	105
174	106
175	106
176	107
177	107
178	108
179	108
180	108
181	109
182	110
183	114
184	114
185	115
186	116
187	116
188	117
189	120
190	120
191	122
192	123
193	124
194	125
195	127
196	129
197	130
198	131
199	133
200	135
201	137
202	137
203	138
204	140
205	142
206	145
207	149
208	149
209	149
210	149
211	151
212	153
213	154
214	154
215	157
216	161
217	162
218	164
219	166
220	167
221	169
222	172
223	176
224	179
225	180
226	181
227	182
228	186
229	189
230	189
231	192
232	193
233	194
234	196
235	197
236	197
237	197
238	198
239	201
240	205
241	207
242	208
243	209
244	211
245	213
246	214
247	215
248	218
249	219
250	220
251	225
252	231
253	232
254	235
255	235
256	238
257	238
258	243
259	244
260	246
261	248
262	254
263	255
264	259
265	260
266	262
267	264
268	271
269	275
270	276
271	277
272	282
273	285
274	286
275	288
276	296
277	298
278	301
279	305
280	306
281	309
282	314
283	315
284	318
285	321
286	328
287	329
288	333
289	338
290	342
291	344
292	349
293	351
294	355
295	358
296	365
297	368
298	376
299	381
300	385
301	387
302	390
303	392
304	399
305	401
306	404
307	407
308	408
309	409
310	411
311	412
312	419
313	424
314	430
315	438
316	443
317	447
318	451
319	454
320	461
321	466
322	470
323	473
324	475
325	484
326	488
327	493
328	499
329	502
330	508
331	517
332	520
333	531
334	536
335	538
336	544
337	547
338	552
339	556
340	563
341	570
342	572
343	578
344	590
345	598
346	607
347	614
348	619
349	624
350	633
351	640
352	648
353	653
354	662
355	671
356	676
357	685
358	690
359	697
360	704
361	712
362	720
363	723
364	729
365	737
366	746
367	752
368	758
369	764
370	769
371	775
372	780
373	791
374	798
375	804
376	814
377	821
378	829
379	843
380	856
381	868
382	871
383	879
384	889
385	897
386	913
387	919
388	929
389	940
390	948
391	951
392	959
393	972
394	988
395	1003
396	1013
397	1024
398	1032
399	1042
400	1055
401	1061
402	1072
403	1083
404	1096
405	1107
406	1127
407	1137
408	1146
409	1156
410	1172
411	1187
412	1199
413	1218
414	1239
415	1255
416	1261
417	1271
418	1288
419	1298
420	1307
421	1317
422	1325
423	1336
424	1354
425	1359
426	1374
427	1386
428	1410
429	1426
430	1439
431	1455
432	1473
433	1485
434	1496
435	1507
436	1527
437	1545
438	1566
439	1583
440	1600
441	1615
442	1638
443	1650
444	1671
445	1690
446	1710
447	1728
448	1753
449	1763
450	1778
451	1792
452	1806
453	1827
454	1843
455	1857
456	1878
457	1895
458	1908
459	1931
460	1957
461	1975
462	1999
463	2016
464	2045
465	2064
466	2087
467	2108
468	2135
469	2150
470	2177
471	2205
472	2231
473	2254
474	2283
475	2316
476	2338
477	2367
478	2392
479	2414
480	2448
481	2473
482	2506
483	2541
484	2569
485	2582
486	2612
487	2637
488	2668
489	2692
490	2718
491	2743
492	2762
493	2792
494	2821
495	2843
496	2871
497	2903
498	2930
499	2968
500	2998
501	3031
502	3061
503	3089
504	3125
505	3158
506	3190
507	3225
508	3255
509	3281
510	3307
511	3338
512	3372
513	3406
514	3439
515	3471
516	3506
517	3545
518	3592
519	3631
520	3665
521	3704
522	3749
523	3797
524	3832
525	3875
526	3920
527	3959
528	4004
529	4050
530	4093
531	4133
532	4179
533	4207
534	4252
535	4288
536	4349
537	4393
538	4442
539	4473
540	4526
541	4574
542	4618
543	4665
544	4722
545	4773
546	4832
547	4871
548	4933
549	4986
550	5040
551	5105
552	5161
553	5218
554	5281
555	5338
556	5393
557	5450
558	5511
559	5571
560	5627
561	5683
562	5741
563	5804
564	5867
565	5913
566	5987
567	6050
568	6123
569	6173
570	6242
571	6301
572	6364
573	6421
574	6498
575	6563
576	6635
577	6708
578	6786
579	6837
580	6899
581	6960
582	7031
583	7104
584	7188
585	7261
586	7337
587	7412
588	7487
589	7560
590	7632
591	7699
592	7788
593	7862
594	7933
595	8004
596	8101
597	8185
598	8262
599	8344
600	8436
601	8541
602	8637
603	8714
604	8829
605	8919
606	9029
607	9107
608	9191
609	9276
610	9368
611	9465
612	9589
613	9682
614	9794
615	9909
616	10024
617	10117
618	10232
619	10342
620	10464
621	10557
622	10699
623	10824
624	10945
625	11054
626	11189
627	11316
628	11420
629	11535
630	11661
631	11779
632	11903
633	12011
634	12150
635	12280
636	12379
637	12482
638	12607
639	12753
640	12886
641	13013
642	13145
643	13286
644	13416
645	13583
646	13731
647	13852
648	13995
649	14153
650	14316
651	14477
652	14633
653	14768
654	14936
655	15079
656	15212
657	15369
658	15525
659	15684
660	15833
661	16016
662	16175
663	16331
664	16489
665	16638
666	16812
667	17001
668	17179
669	17351
670	17544
671	17758
672	17935
673	18129
674	18352
675	18539
676	18744
677	18936
678	19152
679	19338
680	19515
681	19704
682	19916
683	20139
684	20360
685	20588
686	20812
687	21014
688	21247
689	21479
690	21718
691	21944
692	22185
693	22390
694	22638
695	22881
696	23129
697	23365
698	23600
699	23832
700	24081
701	24330
702	24594
703	24834
704	25070
705	25327
706	25568
707	25829
708	26108
709	26405
710	26719
711	27010
712	27295
713	27610
714	27899
715	28191
716	28479
717	28768
718	29087
719	29397
720	29721
721	30017
722	30342
723	30629
724	30959
725	31262
726	31591
727	31873
728	32212
729	32560
730	32912
731	33229
732	33567
733	33921
734	34305
735	34642
736	35036
737	35410
738	35812
739	36157
740	36581
741	36936
742	37323
743	37708
744	38102
745	38513
746	38900
747	39297
748	39706
749	40116
750	40517
751	40954
752	41392
753	41846
754	42295
755	42718
756	43171
757	43597
758	44057
759	44494
760	44960
761	45413
762	45836
763	46312
764	46806
765	47276
766	47764
767	48276
768	48802
769	49322
770	49847
771	50398
772	50942
773	51490
774	52041
775	52613
776	53179
777	53723
778	54237
779	54840
780	55425
781	56025
782	56594
783	57194
784	57790
785	58359
786	58969
787	59577
788	60230
789	60867
790	61482
791	62142
792	62802
793	63485
794	64204
795	64857
796	65542
797	66172
798	66868
799	67546
800	68281
801	68995
802	69699
803	70441
804	71246
805	71994
806	72828
807	73585
808	74346
809	75053
810	75763
811	76532
812	77344
813	78141
814	78938
815	79744
816	80620
817	81461
818	82319
819	83159
820	84043
821	84888
822	85834
823	86715
824	87640
825	88542
826	89464
827	90357
828	91308
829	92281
830	93256
831	94231
832	95217
833	96169
834	97179
835	98161
836	99164
837	100151

## Sheet: Fig 2 Supp 1B
Simulation steps	Mean squared displacement
0	0
1	0.0414155
2	0.0705361
3	0.0989489
4	0.177235
5	0.210846
6	0.21889
7	0.297402
8	0.35516
9	0.366008
10	0.371126
11	0.361817
12	0.447768
13	0.418595
14	0.428122
15	0.474764
16	0.579323
17	0.590703
18	0.605659
19	0.62951
20	0.689145
21	0.708968
22	0.73844
23	0.762989
24	0.868418
25	0.908618
26	0.888814
27	0.918758
28	0.895234
29	0.858094
30	0.88883
31	0.949837
32	1.06366
33	1.10665
34	1.19422
35	1.26728
36	1.42557
37	1.46282
38	1.44342
39	1.46584
40	1.4461
41	1.47393
42	1.66622
43	1.78287
44	1.72651
45	1.84322
46	1.85827
47	1.93835
48	1.9572
49	2.11161
50	2.10188
51	2.207
52	2.21173
53	2.34274
54	2.27563
55	2.32534
56	2.38134
57	2.34081
58	2.34083
59	2.23827
60	2.19597
61	2.24188
62	2.30372
63	2.20986
64	2.30419
65	2.29682
66	2.40578
67	2.40344
68	2.43369
69	2.466
70	2.38893
71	2.45408
72	2.73976
73	2.70742
74	3.08057
75	3.12049
76	3.19703
77	3.3343
78	3.4867
79	3.58522
80	3.43141
81	3.37939
82	3.44158
83	3.59926
84	3.64219
85	3.58539
86	3.43852
87	3.32345
88	3.36834
89	3.37076
90	3.39994
91	3.33616
92	3.39133
93	3.46282
94	3.46449
95	3.44419
96	3.55216
97	3.56581
98	3.72226
99	3.77313
100	3.72545
101	3.81749
102	3.96784
103	3.90383
104	3.89801
105	3.924
106	4.02396
107	3.96009
108	3.92668
109	3.9956
110	4.01342
111	4.08223
112	4.14372
113	4.11094
114	4.17136
115	4.06947
116	4.1392
117	4.20594
118	4.31642
119	4.27633
120	4.24181
121	4.22786
122	4.35979
123	4.50975
124	4.57439
125	4.72825
126	4.71559
127	4.7599
128	4.81073
129	4.91277
130	4.9109
131	4.89166
132	4.88892
133	4.98155
134	5.08946
135	5.01121
136	5.0021
137	5.0612
138	5.09411
139	5.05485
140	5.1001
141	5.02248
142	5.17683
143	5.3066
144	5.27074
145	5.38556
146	5.40883
147	5.84902
148	5.90458
149	5.82893
150	5.87128
151	5.94953
152	6.01745
153	6.19453
154	6.3074
155	6.36201
156	6.37139
157	6.54138
158	6.53743
159	6.62914
160	6.59928
161	6.55664
162	6.60516
163	6.61641
164	6.59401
165	6.76899
166	6.69471
167	6.88205
168	6.95307
169	7.02535
170	7.30862
171	7.35393
172	7.38364
173	7.30868
174	7.39601
175	7.55615
176	7.77935
177	7.72257
178	7.78306
179	7.70233
180	7.7272
181	7.78909
182	7.7777
183	7.89421
184	7.90304
185	7.88139
186	7.84799
187	7.89213
188	7.95544
189	7.99203
190	8.02167
191	7.98039
192	8.04229
193	8.06456
194	8.01499
195	8.11307
196	8.20325
197	8.18699
198	8.11781
199	8.14285
200	8.19749
201	8.16911
202	8.26794
203	8.30417
204	8.33148
205	8.18763
206	8.2457
207	8.13433
208	8.1315
209	8.14756
210	8.11303
211	8.20179
212	8.18549
213	8.12703
214	8.19643
215	8.26986
216	8.3955
217	8.43815
218	8.46644
219	8.46461
220	8.68638
221	8.86878
222	8.88165
223	8.91116
224	8.94557
225	9.0471
226	9.06782
227	9.11182
228	9.29698
229	9.31994
230	9.6802
231	9.79475
232	9.855
233	9.95908
234	9.86043
235	9.88764
236	10.0776
237	10.1676
238	10.2022
239	10.1048
240	10.194
241	10.2319
242	10.3007
243	10.2258
244	10.2999
245	10.3152
246	10.453
247	10.5515
248	10.6597
249	10.7185
250	10.6569
251	10.6451
252	10.6886
253	10.6983
254	10.6894
255	10.658
256	10.6644
257	10.5334
258	10.6056
259	10.5237
260	10.5433
261	10.5462
262	10.6484
263	10.6401
264	10.7472
265	10.9556
266	10.9901
267	11.1042
268	11.1411
269	11.1251
270	11.1906
271	11.1822
272	11.2703
273	11.3088
274	11.3728
275	11.4129
276	11.4934
277	11.6006
278	11.6252
279	11.6882
280	11.693
281	11.7299
282	11.7708
283	11.8857
284	11.87
285	11.988
286	12.2012
287	12.2654
288	12.3822
289	12.4381
290	12.4939
291	12.4811
292	12.4766
293	12.5084
294	12.5282
295	12.6346
296	12.5763
297	12.5572
298	12.632
299	12.5667
300	12.5131
301	12.5182
302	12.6413
303	12.6102
304	12.5631
305	12.6982
306	12.6852
307	12.7128
308	12.7232
309	12.7236
310	12.7268
311	12.8572
312	12.9103
313	12.8671
314	12.9783
315	12.9086
316	12.9541
317	12.8225
318	12.9544
319	13.0022
320	13.0217
321	13.0966
322	13.0706
323	13.1837
324	13.2039
325	13.2707
326	13.3305
327	13.3682
328	13.3436
329	13.3388
330	13.3553
331	13.4015
332	13.5838
333	13.5977
334	13.7105
335	13.5916
336	13.6031
337	13.5314
338	13.4871
339	13.4886
340	13.4419
341	13.4877
342	13.498
343	13.5556
344	13.7811
345	13.9047
346	13.7754
347	13.7206
348	13.7105
349	13.7739
350	13.8932
351	14.002
352	14.1936
353	14.1722
354	14.1804
355	14.2281
356	14.3365
357	14.3627
358	14.4362
359	14.5343
360	14.5716
361	14.6871
362	14.7978
363	14.7998
364	14.9117
365	15.0042
366	14.9161
367	15.1289
368	15.1146
369	15.1004
370	15.0377
371	15.0736
372	15.1845
373	15.2155
374	15.2762
375	15.3002
376	15.3105
377	15.3259
378	15.3452
379	15.3499
380	15.5038
381	15.4034
382	15.3827
383	15.3515
384	15.4024
385	15.4985
386	15.5266
387	15.4598
388	15.5572
389	15.6385
390	15.6547
391	15.7041
392	15.7404
393	15.8237
394	15.9144
395	15.8883
396	15.9202
397	15.8834
398	15.959
399	16.053
400	16.0596
401	16.1193
402	16.127
403	16.1772
404	16.2406
405	16.1233
406	16.1438
407	16.2225
408	16.1882
409	16.2242
410	16.1871
411	16.2388
412	16.3329
413	16.3306
414	16.3763
415	16.3194
416	16.49
417	16.4921
418	16.5098
419	16.5044
420	16.5285
421	16.662
422	16.6455
423	16.6359
424	16.6741
425	16.71
426	16.7957
427	16.7952
428	16.8777
429	16.9353
430	16.9454
431	16.9569
432	16.9087
433	16.9928
434	16.9379
435	16.9967
436	17.0521
437	17.1339
438	17.1563
439	17.2101
440	17.1959
441	17.2613
442	17.2481
443	17.2436
444	17.253
445	17.3053
446	17.3419
447	17.3571
448	17.4235
449	17.6162
450	17.7457
451	17.8641
452	17.9842
453	18.0525
454	18.0482
455	18.134
456	18.2424
457	18.1772
458	18.1873
459	18.3127
460	18.4595
461	18.5096
462	18.5655
463	18.5694
464	18.5504
465	18.602
466	18.6605
467	18.5977
468	18.6106
469	18.7227
470	18.8273
471	18.8724
472	18.8467
473	18.7927
474	18.824
475	18.8333
476	18.7774
477	18.7904
478	18.8931
479	18.9725
480	18.9336
481	18.9689
482	19.118
483	19.1518
484	19.1809
485	19.2716
486	19.3374
487	19.3267
488	19.3524
489	19.4301
490	19.5282
491	19.5518
492	19.6083
493	19.6026
494	19.6285
495	19.6629
496	19.7215
497	19.713
498	19.7449
499	19.7832
500	19.8423
501	19.8703
502	19.8574
503	19.8926
504	19.9033
505	19.9303
506	20.006
507	20.085
508	20.1255
509	20.1322
510	20.1873
511	20.211
512	20.3066
513	20.3863
514	20.4846
515	20.483
516	20.4695
517	20.5814
518	20.6249
519	20.6445
520	20.6753
521	20.7194
522	20.7563
523	20.8554
524	20.8575
525	20.8345
526	20.8649
527	20.9604
528	20.9843
529	21.0315
530	20.9941
531	21.0055
532	21.0478
533	21.1168
534	21.1796
535	21.2976
536	21.3472
537	21.431
538	21.5029
539	21.6663
540	21.6797
541	21.6916
542	21.8153
543	21.8225
544	21.9047
545	21.9093
546	21.9527
547	21.964
548	22.0108
549	22.0745
550	22.1557
551	22.1697
552	22.1753
553	22.1327
554	22.1274
555	22.1892
556	22.2193
557	22.2804
558	22.3123
559	22.3537
560	22.4421
561	22.4641
562	22.5325
563	22.5695
564	22.57
565	22.6286
566	22.6263
567	22.6449
568	22.6365
569	22.7696
570	22.7806
571	22.8395
572	22.8595
573	22.8689
574	22.8668
575	22.8644
576	22.9227
577	22.9724
578	23.0126
579	23.0624
580	23.0572
581	23.0727
582	23.1289
583	23.1582
584	23.184
585	23.2179
586	23.2351
587	23.2735
588	23.3335
589	23.3824
590	23.4316
591	23.49
592	23.5537
593	23.5756
594	23.608
595	23.6937
596	23.7209
597	23.7387
598	23.7931
599	23.8434
600	23.9231
601	23.936
602	23.9373
603	23.9472
604	24.0202
605	24.0672
606	24.0955
607	24.195
608	24.2187
609	24.2346
610	24.2878
611	24.3587
612	24.3987
613	24.4753
614	24.498
615	24.539
616	24.5941
617	24.6323
618	24.642
619	24.7196
620	24.7544
621	24.7955
622	24.8211
623	24.8709
624	24.8695
625	24.981
626	25.0597
627	25.073
628	25.1486
629	25.183
630	25.1924
631	25.2002
632	25.2729
633	25.2942
634	25.3572
635	25.366
636	25.3925
637	25.4241
638	25.4631
639	25.4923
640	25.5129
641	25.5724
642	25.5909
643	25.6385
644	25.6576
645	25.6562
646	25.6816
647	25.7198
648	25.7646
649	25.7816
650	25.8096
651	25.8875
652	25.953
653	26.0422
654	26.0365
655	26.0704
656	26.1085
657	26.127
658	26.1438
659	26.1709
660	26.194
661	26.2246
662	26.2888
663	26.3105
664	26.3277
665	26.3595
666	26.4075
667	26.4297
668	26.4773
669	26.5487
670	26.6069
671	26.6657
672	26.6792
673	26.7629
674	26.8006
675	26.8632
676	26.9796
677	27.0137
678	27.1086
679	27.1333
680	27.1765
681	27.2512
682	27.3077
683	27.3122
684	27.3334
685	27.3819
686	27.4481
687	27.4518
688	27.4864
689	27.5645
690	27.6292
691	27.6607
692	27.724
693	27.7688
694	27.8227
695	27.8851
696	27.8927
697	27.8816
698	27.885
699	27.9157
700	27.9173
701	27.9861
702	28.0076
703	28.0699
704	28.0964
705	28.1373
706	28.168
707	28.1985
708	28.2653
709	28.2984
710	28.3077
711	28.3467
712	28.3939
713	28.423
714	28.4711
715	28.505
716	28.5241
717	28.56
718	28.6307
719	28.6542
720	28.7063
721	28.7278
722	28.7763
723	28.8318
724	28.8927
725	28.9456
726	29.0202
727	29.0611
728	29.0559
729	29.1103
730	29.1347
731	29.1746
732	29.2197
733	29.2427
734	29.3014
735	29.347
736	29.4072
737	29.4626
738	29.5276
739	29.5951
740	29.6142
741	29.6685
742	29.7116
743	29.7644
744	29.8138
745	29.8858
746	29.9194
747	29.9311
748	29.972
749	30.0276
750	30.0545
751	30.1012
752	30.1115
753	30.1631
754	30.2087
755	30.2558
756	30.2962
757	30.324
758	30.3805
759	30.4508
760	30.4839
761	30.5359
762	30.5677
763	30.5967
764	30.6426
765	30.6897
766	30.714
767	30.7561
768	30.8196
769	30.8554
770	30.8518
771	30.8718
772	30.9137
773	30.9354
774	30.978
775	31.0244
776	31.0497
777	31.0636
778	31.1035
779	31.1653
780	31.1852
781	31.2389
782	31.2677
783	31.3094
784	31.3592
785	31.3816
786	31.4251
787	31.4549
788	31.4842
789	31.5148
790	31.5416
791	31.5967
792	31.6327
793	31.6978
794	31.7431
795	31.7813
796	31.8272
797	31.8553
798	31.874
799	31.909
800	31.9603
801	32.0173
802	32.0565
803	32.1113
804	32.1603
805	32.2048
806	32.2452
807	32.2765
808	32.3332
809	32.3564
810	32.404
811	32.4471
812	32.5119
813	32.5482
814	32.6092
815	32.6438
816	32.6953
817	32.7234
818	32.7835
819	32.8076
820	32.8297
821	32.8602
822	32.902
823	32.9519
824	32.9964
825	33.0478
826	33.0913
827	33.1492
828	33.1862
829	33.2212
830	33.2635
831	33.2965
832	33.3432
833	33.3738
834	33.4066
835	33.4602
836	33.5041
837	33.5512

## Sheet: Fig 2 Supp 1C
D true	D estimated
	Mean	SD	N
1	0.997597	0.0427353	1000
2	1.99958	0.0861973	1000
3	2.99567	0.122498	1000
4	3.9989	0.174022	1000
5	5.0012	0.20927	1000
6	6.00741	0.258636	1000
7	7.00792	0.287898	1000
8	8.03251	0.338065	1000
9	8.99194	0.379469	1000
10	10.0141	0.427713	1000
11	10.9769	0.461854	1000
12	12.0082	0.498699	1000
13	13.0408	0.556189	1000
14	13.9932	0.580757	1000
15	15.0269	0.657086	1000
16	16.0185	0.660653	1000
17	17.0163	0.748491	1000
18	18.0488	0.750723	1000
19	18.9689	0.791235	1000
20	19.9798	0.815447	1000
21	20.9889	0.882108	1000
22	22.0172	0.943879	1000
23	22.9967	0.955813	1000
24	24.0034	0.979392	1000
25	25.0099	1.06712	1000
26	26.0406	1.11312	1000
27	26.9772	1.14465	1000
28	28.0803	1.16219	1000
29	29.0267	1.24689	1000
30	29.9531	1.25476	1000
31	30.9811	1.29962	1000
32	31.9141	1.38008	1000
33	33.0219	1.39412	1000
34	34.0914	1.47998	1000
35	35.0111	1.49106	1000
36	35.937	1.48379	1000
37	37.0314	1.61238	1000
38	37.9137	1.61598	1000
39	39.0245	1.65572	1000
40	40.0142	1.67798	1000
41	40.9979	1.67399	1000
42	42.0681	1.75326	1000
43	43.046	1.79515	1000
44	43.9776	1.87199	1000
45	45.0045	1.97078	1000
46	46.1157	1.9491	1000
47	47.152	1.92634	1000
48	47.9882	2.08061	1000
49	49.0346	2.10426	1000
50	50.0878	2.0644	1000
51	50.9495	2.22293	1000
52	52.0389	2.21984	1000
53	53.0437	2.27899	1000
54	54.0999	2.27903	1000
55	55.0453	2.33018	1000
56	56.0829	2.44913	1000
57	57.0364	2.46901	1000
58	58.0465	2.42772	1000
59	58.8443	2.35948	1000
60	59.8152	2.49334	1000
61	61.0414	2.56271	1000
62	61.9746	2.65858	1000
63	62.9988	2.65329	1000
64	64.1493	2.74318	1000
65	65.034	2.58772	1000
66	66.1225	2.8151	1000
67	66.9727	2.95874	1000
68	68.2326	2.87721	1000
69	69.0306	2.94555	1000
70	70.0709	3.0173	1000
71	71.045	2.95205	1000
72	71.9381	2.9743	1000
73	73.0411	3.02774	1000
74	74.0863	3.13801	1000
75	74.9264	3.09281	1000
76	75.9559	2.98625	1000
77	76.9915	3.26084	1000
78	77.9858	3.42134	1000
79	78.9756	3.22569	1000
80	79.8616	3.53765	1000
81	81.1661	3.26191	1000
82	81.8716	3.3863	1000
83	82.9966	3.53956	1000
84	83.8766	3.51699	1000
85	85.1425	3.61161	1000
86	85.9401	3.56861	1000
87	87.0785	3.7607	1000
88	87.8786	3.74597	1000
89	88.8393	3.79837	1000
90	90.0926	3.72059	1000
91	91.0028	3.98792	1000
92	92.0763	4.16416	1000
93	92.8842	3.97825	1000
94	93.9381	3.9531	1000
95	95.1149	4.08519	1000
96	96.1876	3.98719	1000
97	96.9626	4.23984	1000
98	97.98	4.15251	1000
99	98.9913	4.09713	1000
100	99.9359	4.30148	1000

## Sheet: Fig 2 Supp 1D
k true	k estimated
	Mean	SD	N
1	1.03991	0.00117716	1000
1.1	1.14293	0.00132031	1000
1.2	1.24602	0.00141154	1000
1.3	1.34869	0.00155184	1000
1.4	1.45128	0.00163454	1000
1.5	1.55372	0.0017841	1000
1.6	1.65602	0.00185403	1000
1.7	1.75809	0.0019324	1000
1.8	1.86004	0.00211208	1000
1.9	1.96196	0.0022447	1000
2	2.06365	0.00238177	1000
2.1	2.16502	0.00243367	1000
2.2	2.26633	0.00257738	1000
2.3	2.36769	0.00261869	1000
2.4	2.46852	0.00265216	1000
2.5	2.5694	0.00284364	1000
2.6	2.67031	0.00297866	1000
2.7	2.7707	0.00309545	1000
2.8	2.87108	0.00314651	1000
2.9	2.9714	0.0033104	1000
3	3.07166	0.00334582	1000
3.1	3.17142	0.00346424	1000
3.2	3.27143	0.00357317	1000
3.3	3.37095	0.00378313	1000
3.4	3.47059	0.00385262	1000
3.5	3.56967	0.00402045	1000
3.6	3.66895	0.00401122	1000
3.7	3.76801	0.00418521	1000
3.8	3.86706	0.00426907	1000
3.9	3.96574	0.00430356	1000
4	4.06416	0.00460405	1000
4.1	4.16243	0.00463056	1000
4.2	4.26078	0.00465972	1000
4.3	4.35933	0.00488838	1000
4.4	4.45692	0.00479552	1000
4.5	4.5555	0.00494986	1000
4.6	4.65288	0.00499463	1000
4.7	4.75062	0.00522433	1000
4.8	4.8476	0.00518486	1000
4.9	4.9454	0.0052356	1000
5	5.04244	0.00553104	1000
5.1	5.13932	0.00540178	1000
5.2	5.23622	0.00560801	1000
5.3	5.33335	0.00581199	1000
5.4	5.42996	0.00579975	1000
5.5	5.52585	0.00574577	1000
5.6	5.62245	0.00618512	1000
5.7	5.71875	0.0064905	1000
5.8	5.81469	0.00607352	1000
5.9	5.91065	0.00620652	1000
6	6.00625	0.0063864	1000
6.1	6.10185	0.00653084	1000
6.2	6.19752	0.00636177	1000
6.3	6.29277	0.00676233	1000
6.4	6.38767	0.00704899	1000
6.5	6.48271	0.00676036	1000
6.6	6.57804	0.00690099	1000
6.7	6.67202	0.00696269	1000
6.8	6.76755	0.0073511	1000
6.9	6.86221	0.00718786	1000
7	6.95626	0.00742078	1000
7.1	7.05056	0.00754788	1000
7.2	7.14524	0.00726177	1000
7.3	7.23868	0.00745586	1000
7.4	7.33233	0.00783836	1000
7.5	7.42594	0.00801215	1000
7.6	7.51997	0.00794847	1000
7.7	7.61367	0.00775339	1000
7.8	7.70772	0.0085187	1000
7.9	7.80048	0.00795869	1000
8	7.89311	0.0082838	1000
8.1	7.98575	0.00834772	1000
8.2	8.07853	0.00847361	1000
8.3	8.17146	0.00827307	1000
8.4	8.26431	0.00830369	1000
8.5	8.35664	0.00866804	1000
8.6	8.44848	0.00905616	1000
8.7	8.542	0.00907501	1000
8.8	8.63329	0.00885934	1000
8.9	8.72557	0.00940031	1000
9	8.81668	0.00938513	1000
9.1	8.90876	0.00900999	1000
9.2	8.99947	0.00952162	1000
9.3	9.09103	0.00925236	1000
9.4	9.18328	0.0100901	1000
9.5	9.27407	0.00969767	1000
9.6	9.36479	0.00928364	1000
9.7	9.45584	0.00967929	1000
9.8	9.54651	0.00982894	1000
9.9	9.63735	0.00995336	1000
10	9.72773	0.0101689	1000

## Sheet: Fig 2 Supp 2
Circularity as function of number of simulation steps
800	1000	1200	1400	1600
1.98966	1.86582	1.84806	1.92262	1.91938
1.95507	1.85921	1.82154	1.88293	1.92953
1.80846	1.87045	1.85815	1.88611	1.9089
1.82501	1.93696	1.90689	1.89678	1.86963
1.87399	1.87674	1.94752	1.9155	1.89846
1.85964	1.96041	1.86038	1.89558	1.88073
1.86114	1.80638	1.93577	1.90294	1.88213
1.88874	1.95621	1.90373	1.85183	1.91192
1.83776	1.86611	1.89876	1.88115	1.94368
1.90498	1.8328	1.88217	1.93089	1.92479

## Sheet: Fig 2 Supp 3B
Circularity as function fo effective diffusion coefficient
1	10	100
0.782797	0.714337	0.798279
0.717664	0.839163	0.670318
0.69962	0.754948	0.756438
0.768605	0.749655	0.751444
0.789181	0.775721	0.699089
0.75685	0.790896	0.76575
0.765042	0.789348	0.727293
0.764822	0.799161	0.70609
0.792677	0.771947	0.765048
0.742702	0.737651	0.70557
0.769746	0.75017	0.784624
0.73225	0.775081	0.824839
0.742109	0.754592	0.77622
0.765507	0.707538	0.758341
0.719543	0.615904	0.707513
0.80734	0.71286	0.790507
0.795046	0.771687	0.78295
0.729941	0.790254	0.784669
0.711594	0.809686	0.706048
0.771257	0.800628	0.740056
0.713609	0.772733	0.769057
0.704303	0.778644	0.774625
0.726497	0.771092	0.786832
0.752529	0.778716	0.753072
0.693612	0.78187	0.792611
0.732262	0.694612	0.806098
0.793702	0.753797	0.783722
0.798835	0.665119	0.71072
0.806829	0.783796	0.760127
0.757217	0.772733	0.706168
0.767116	0.700678	0.717271
0.690573	0.698856	0.767687
0.691985	0.639764	0.792771
0.669632	0.810412	0.785025
0.813712	0.724098	0.843964
0.714668	0.791845	0.732982
0.732895	0.811367	0.772553
0.700397	0.731532	0.73825
0.815829	0.726178	0.773921
0.765112	0.802008	0.784646
0.783807	0.782426	0.762427
0.748255	0.766394	0.771341
0.793547	0.770661	0.730527
0.748053	0.749187	0.701735
0.741803	0.810129	0.765392
0.766419	0.765317	0.792142
0.746806	0.770021	0.777131
0.803035	0.746255	0.808011
0.785875	0.73185	0.792042
0.779383	0.723091	0.759777

## Sheet: Fig 2 Supp 4A
CIRCULARITY
Simulated random walk	Boundaries + persistence
0.81103	0.75157
0.74489	0.74108
0.7762	0.80256
0.71993	0.60951
0.76932	0.70877
0.7221	0.79116
0.76231	0.76782
0.78337	0.7847
0.7427	0.66304
0.82387	0.80995
0.79618	0.7515
0.78726	0.71159
0.67722	0.73103
0.76119	0.76242
0.77375	0.69168
0.76457	0.66945
0.75466	0.72613
0.77004	0.81978
0.77474	0.78412
0.70523	0.65329
0.77756	0.72011
0.77049	0.75971
0.7439	0.72685
0.79371	0.7823
0.697	0.79145
0.72595	0.66667
0.74834	0.71743
0.76345	0.79476
0.65796	0.76933
0.71672	0.69247
0.80714	0.79435
0.75943	0.74628
0.79206	0.6051
0.67731	0.70231
0.78145	0.74008
0.78611	0.7879
0.83092	0.66514
0.76843	0.73423
0.80675	0.7902
0.66991	0.70034
0.74562	0.74089
0.76696	0.73728
0.78479	0.64923
0.77608	0.69758
0.75668	0.7105
0.76615	0.7696
0.68639	0.71363
0.79306	0.72918
0.77823	0.72669
0.79848	0.72723
0.73847	0.70071
0.6881	0.75052
0.82525	0.69427
0.77921	0.67816
0.78927	0.80912
0.82263	0.67846
0.75981	0.74668
0.59793	0.65096
0.80628	0.69542
0.80808	0.66298
0.74924	0.76875
0.74417	0.68027
0.66552	0.81541
0.68516	0.74523
0.69289	0.76534
0.71178	0.72609
0.84419	0.78691
0.77584	0.79294
0.77638	0.64408
0.74524	0.67859
0.7617	0.74283
0.73554	0.72214
0.73254	0.71766
0.71051	0.72413
0.82581	0.71992
0.80899	0.78472
0.7989	0.81222
0.7923	0.76672
0.72922	0.73788
0.78896	0.75043
0.75183	0.73175
0.76886	0.65401
0.80602	0.72487
0.78032	0.78295
0.7404	0.72557
0.75578	0.72028
0.7371	0.6895
0.75127	0.75909
0.77838	0.75618
0.80292	0.71588
0.76152	0.7528
0.76258	0.79623
0.70834	0.72453
0.71872	0.68903
0.77555	0.721
0.63968	0.75081
0.74262	0.75262
0.77221	0.72989
0.68809	0.77319

## Sheet: Fig 2 Supp 4B
CIRCULARITY
g	maxnbact 1e4			maxnbact 1e5
	Mean	SD	N	Mean	SD	N
0	0.657671	0.00373446	1000	0.659882	0.0007991	1000
0.01	0.624215	0.052786	1000	0.690409	0.0552793	1000
0.1	0.701116	0.0504404	1000	0.749971	0.0444378	1000
0.2	0.708318	0.0484023	1000	0.757339	0.0435336	1000
0.3	0.708847	0.0504673	1000	0.756467	0.0434887	1000
0.4	0.711127	0.0479036	1000	0.760404	0.0425561	1000
0.5	0.709353	0.0495261	1000	0.759355	0.0434823	1000
1	0.710389	0.0492274	1000	0.757566	0.0429916	1000
