# Supplementary material for: Listeria monocytogenes cell-to-cell spread in epithelia is heterogeneous and dominated by rare pioneer bacteria
Source: eLife. 2019 Feb 5;8:e40032. doi: 10.7554/eLife.40032 (PMC6363384; doi:10.7554/eLife.40032)
Supplement: Figure 3—source data 1. — This spreadsheet also contains meansquared displacement data used to generate the graph in Figure 3—figure supplement 1A. [file elife-40032-fig3-data1.xlsx]

## Sheet: Figure 3D
Circularity as function of probability of becoming pioneer
No pioneers	10^-6	10^-5	10^-4	10^-3	10^-2	10^-1	10^0	Exp
0.750668	0.649855	0.732856	0.576867	0.629688	0.679161	0.671871	0.758846	0.497741
0.730938	0.708634	0.731826	0.613303	0.579154	0.666865	0.702579	0.713748	0.626112
0.749272	0.806528	0.644638	0.475249	0.595517	0.436336	0.772818	0.733965	0.62247
0.692326	0.79437	0.779504	0.626844	0.581187	0.59065	0.630988	0.77799	0.42698
0.790889	0.762885	0.674067	0.618465	0.497138	0.627243	0.678664	0.728084	0.628301
0.72105	0.499813	0.696439	0.422441	0.479524	0.697392	0.663406	0.722729	0.532241
0.762326	0.796212	0.553965	0.568131	0.513845	0.6982	0.767122	0.764925	0.50705
0.749464	0.374704	0.632972	0.49727	0.538236	0.766163	0.601698	0.78458	0.443104
0.734031	0.63267	0.747833	0.599689	0.498871	0.657069	0.634597	0.80391
0.766381	0.764579	0.79598	0.554588	0.640151	0.636512	0.506716	0.737937
0.745494	0.802954	0.722235	0.520088	0.595489	0.625413	0.637231	0.782251	0.599381
0.706836	0.835769	0.738583	0.389564	0.478931	0.551197	0.748151	0.719018	0.441372
0.719664	0.753313	0.741843	0.540305	0.533035	0.718509	0.649144	0.770231	0.510234
0.829757	0.713341	0.620425	0.328307	0.560691	0.56954	0.669404	0.80622	0.586618
0.715482	0.733623	0.596837	0.466142	0.67311	0.596676	0.680366	0.746196	0.728695
0.774014	0.785931	0.803142	0.587692	0.564644	0.600769	0.736789	0.79978	0.670761
0.753794	0.728686	0.736877	0.409658	0.582163	0.545745	0.724886	0.755969	0.517848
0.694093	0.810416	0.751359	0.404648	0.678111	0.707061	0.543766	0.738324	0.516843
0.785453	0.787755	0.787217	0.415806	0.565933	0.634038	0.722076	0.779958	0.648385
0.754988	0.722277	0.811766	0.528342	0.471264	0.516004	0.619774	0.733222	0.672095
0.783961	0.789572	0.812001	0.360806	0.510022	0.631559	0.717649	0.779845	0.611946
0.783866	0.738156	0.757178	0.465455	0.713811	0.516124	0.660762	0.780532	0.607551
0.791532	0.773194	0.717962	0.636826	0.439871	0.649096	0.672477	0.763142	0.623136
0.630059	0.738126	0.503339	0.525924	0.495893	0.600945	0.640773	0.770507	0.736486
0.837808	0.721506	0.721168	0.491024	0.480596	0.560954	0.741765	0.836436	0.645383
0.803384	0.695551	0.758537	0.530597	0.554708	0.644484	0.707654	0.804487	0.482017
0.682414	0.771804	0.765033	0.718172	0.551652	0.62827	0.714507	0.716637	0.545082
0.767069	0.795054	0.783266	0.523138	0.712506	0.709627	0.687171	0.75962	0.598105
0.782411	0.778061	0.804578	0.640886	0.546782	0.723783	0.591227	0.648662	0.595615
0.80163	0.727573	0.713554	0.446719	0.604317	0.742096	0.696042	0.75237	0.459432
0.783782	0.745973	0.76942	0.791148	0.616419	0.586985	0.704524	0.823391	0.483495
0.784916	0.703659	0.633674	0.432994	0.508528	0.622674	0.634872	0.774245	0.574186
0.756576	0.694791	0.814061	0.647537	0.722055	0.639348	0.544904	0.761282	0.494821
0.676906	0.7289	0.810683	0.431519	0.566291	0.503407	0.681151	0.792662	0.625963
0.758314	0.735691	0.769818	0.630579	0.529094	0.582706	0.63996	0.745171	0.485963
0.797696	0.775281	0.731392	0.599586	0.56306	0.65459	0.77709	0.802366	0.501676
0.791674	0.752297	0.74671	0.500282	0.473546	0.591818	0.679197	0.714219	0.695052
0.770818	0.73634	0.678772	0.437171	0.539066	0.635563	0.663354	0.703583	0.611991
0.67959	0.786415	0.694956	0.737193	0.563972	0.626288	0.669352	0.8391	0.688798
0.766402	0.734862	0.631721	0.443839	0.44414	0.706302	0.669495	0.817164	0.686606
0.811483	0.738718	0.786837	0.43748	0.646258	0.64712	0.612465	0.743968	0.580046
0.75292	0.754294	0.771417	0.493038	0.657679	0.494716	0.693663	0.707265	0.693824
0.800826	0.783369	0.560329	0.514174	0.71454	0.667477	0.787377	0.709175	0.600765
0.786436	0.66035	0.593556	0.601724	0.653553	0.472427	0.619083	0.825796	0.598043
0.713002	0.830453	0.783478	0.3868	0.503724	0.64107	0.75493	0.730936	0.559486
0.750309	0.822914	0.684331	0.507762	0.597548	0.505051	0.708657	0.783214	0.662568
0.819457	0.778798	0.661225	0.458673	0.688944	0.719104	0.743371	0.733967	0.599431
0.730158	0.742491	0.603609	0.507213	0.681875	0.639911	0.675282	0.78979	0.548223
0.761483	0.613234	0.79078	0.609804	0.553275	0.498902	0.627958	0.807915	0.646032
0.753782	0.759782	0.735427	0.498815	0.525056	0.663933	0.679172	0.786488	0.62481
0.667417	0.787362	0.75693	0.69709	0.594064	0.50771	0.609805	0.751543	0.550346
0.691241	0.812664	0.75432	0.587095	0.567163	0.660962	0.662204	0.770063	0.511376
0.76696	0.802852	0.635333	0.666374	0.617548	0.649034	0.703765	0.799855
0.763487	0.78599	0.767474	0.5571	0.519476	0.593094	0.759423	0.729818
0.753723	0.816433	0.763676	0.565636	0.620937	0.59755	0.567295	0.762399
0.768078	0.717924	0.510789	0.310427	0.520654	0.661356	0.753909	0.805001	0.680122
0.759382	0.698268	0.475959	0.583796	0.52254	0.597052	0.651453	0.746882	0.566364
0.775816	0.715986	0.350377	0.476695	0.468728	0.62675	0.711045	0.776444	0.564337
0.780356	0.734406	0.605684	0.481559	0.57741	0.53795	0.644134	0.72618	0.564587
0.781164	0.714867	0.751074	0.403251	0.548004	0.634627	0.713568	0.769584	0.509698
0.786583	0.598158	0.615502	0.640517	0.481625	0.668702	0.645447	0.778288	0.546979
0.701469	0.814379	0.737568	0.465048	0.61712	0.598098	0.701758	0.76578	0.566543
0.703951	0.690953	0.767114	0.534203	0.596801	0.655773	0.652664	0.786221	0.559055
0.772709	0.784694	0.475652	0.430361	0.507224	0.604295	0.689315	0.679988	0.531497
0.78143	0.81166	0.602639	0.519351	0.579826	0.591915	0.677149	0.820112	0.683361
0.742186	0.727536	0.80764	0.49157	0.532652	0.59473	0.587193	0.779508	0.527807
0.778102	0.742691	0.625692	0.45422	0.549735	0.642896	0.669254	0.765076	0.654953
0.76408	0.723354	0.715635	0.431131	0.571221	0.600352	0.66812	0.706888	0.706794
0.783196	0.749336	0.492302	0.494533	0.49838	0.738624	0.627473	0.756909
0.756177	0.795217	0.641017	0.422003	0.695791	0.644151	0.721743	0.667689
0.713642	0.78415	0.687099	0.53997	0.5763	0.631458	0.688741	0.765299
0.774142	0.739771	0.716825	0.541112	0.551737	0.572884	0.520266	0.771122
0.797907	0.82021	0.745987	0.428022	0.703478	0.487738	0.79702	0.755409
0.721857	0.747454	0.76436	0.527347	0.639666	0.575206	0.731154	0.744219
0.706189	0.770227	0.580506	0.500894	0.537044	0.689403	0.761191	0.744559
0.793894	0.762972	0.367628	0.710683	0.63429	0.55197	0.701416	0.830833
0.668094	0.741866	0.514797	0.457811	0.612459	0.662985	0.752706	0.757838
0.804403	0.778954	0.715196	0.506382	0.619598	0.617637	0.721852	0.75007
0.723539	0.78777	0.669357	0.477924	0.581554	0.556759	0.597184	0.654583
0.733374	0.785982	0.831005	0.611384	0.479028	0.631585	0.701237	0.777304
0.839658	0.737882	0.630936	0.652203	0.511429	0.671048	0.751782	0.714721
0.761729	0.735889	0.763533	0.418052	0.667187	0.717918	0.702714	0.733449
0.749623	0.728254	0.76664	0.610741	0.522168	0.578154	0.76369	0.826782
0.674256	0.676471	0.756102	0.409988	0.46595	0.656926	0.701193	0.761928
0.754585	0.751408	0.649808	0.520925	0.537231	0.667401	0.654983	0.761311
0.758782	0.789857	0.73176	0.35936	0.70875	0.57321	0.636326	0.783634
0.768342	0.683504	0.805197	0.44105	0.528241	0.531967	0.716139	0.734976
0.695816	0.815685	0.850741	0.56081	0.665865	0.602146	0.723504	0.769868
0.681636	0.813457	0.240193	0.469955	0.586756	0.671162	0.708431	0.781606
0.72337	0.74198	0.669349	0.741224	0.692871	0.696815	0.674192	0.719127
0.762282	0.704714	0.569015	0.443589	0.705941	0.562617	0.748575	0.790144
0.720032	0.805665	0.76914	0.590553	0.497348	0.678932	0.538379	0.762139
0.726107	0.780631	0.741922	0.445782	0.520208	0.70193	0.708469	0.786345
0.732017	0.81378	0.73067	0.47318	0.61991	0.704985	0.695472	0.854385
0.671247	0.778134	0.792183	0.784589	0.624254	0.699595	0.676521	0.756642
0.818084	0.787496	0.397519	0.410185	0.685316	0.718227	0.703308	0.745485
0.759538	0.750782	0.836392	0.721454	0.565862	0.640914	0.730097	0.817312
0.808247	0.8138	0.727764	0.531471	0.51156	0.607185	0.692849	0.756681
0.815837	0.699162	0.642377	0.546791	0.636756	0.634248	0.661138	0.760518
0.766895	0.767447	0.514259	0.55611	0.587287	0.62766	0.703421	0.766039

## Sheet: Figure 3E
CIRCULARITY
Dfast/Dslow	1000			100			10			1
Prob	Mean	SD	N	Mean	SD	N	Mean	SD	N	Mean	SD	N
10^-6	0.706978	0.154418	100	0.76328	0.0457875	100	0.75855	0.0417532	100	0.764492	0.0413888	100
10^-5	0.445814	0.235435	100	0.707744	0.0891324	100	0.752469	0.0415475	100	0.757384	0.0450818	100
10^-4	0.332297	0.0946234	100	0.53389	0.0881291	100	0.762123	0.0468847	100	0.761186	0.0453642	100
10^-3	0.541014	0.066822	100	0.564899	0.0616803	100	0.744884	0.044074	100	0.763895	0.0407673	100
10^-2	0.623641	0.0659039	100	0.622142	0.0649693	100	0.713856	0.0557337	100	0.76668	0.0418448	100
10^-1	0.672473	0.0644588	100	0.68045	0.0581938	100	0.704902	0.0501567	100	0.764644	0.0464657	100
10^0	0.756778	0.0448931	100	0.751419	0.0467604	100	0.763005	0.0479318	100	0.757522	0.0418423	100

## Sheet: Fig 3 Supp 1A
Log sim steps	Log MSD (red data points)	Log Dslow (blue curve)	Log Davg (green curve)	Log transition (magenta curve)
0	-1.39796	-1.39794	-1.09909	-1.3958
0.30103	-1.10448	-1.09691	-0.798057	-1.09266
0.477121	-0.991759	-0.920819	-0.621966	-0.91448
0.60206	-0.792641	-0.79588	-0.497027	-0.787476
0.69897	-0.769756	-0.69897	-0.400117	-0.688525
0.778151	-0.670264	-0.619789	-0.320936	-0.607325
0.845098	-0.560754	-0.552842	-0.253989	-0.538382
0.90309	-0.494136	-0.49485	-0.195997	-0.478416
0.954243	-0.485731	-0.443697	-0.144844	-0.425312
1	-0.459234	-0.39794	-0.0990869	-0.377624
1.04139	-0.386481	-0.356547	-0.0576942	-0.334322
1.07918	-0.344372	-0.318759	-0.0199057	-0.294645
1.11394	-0.287253	-0.283997	0.0148564	-0.258015
1.14613	-0.252918	-0.251812	0.0470411	-0.223983
1.17609	-0.227868	-0.221849	0.0770043	-0.192192
1.20412	-0.160932	-0.19382	0.105033	-0.162355
1.23045	-0.145093	-0.167491	0.131362	-0.134237
1.25527	-0.130157	-0.142668	0.156186	-0.107644
1.27875	-0.126702	-0.119186	0.179667	-0.0824114
1.30103	-0.106059	-0.09691	0.201943	-0.0584022
1.32222	-0.0823198	-0.0757207	0.223132	-0.0354982
1.34242	-0.0573205	-0.0555173	0.243336	-0.013598
1.36173	-0.098749	-0.0362122	0.262641	0.00738631
1.38021	-0.0925395	-0.0177288	0.281124	0.0275316
1.39794	-0.125347	0	0.298853	0.0469051
1.41497	-0.11212	0.0170333	0.315886	0.0655664
1.43136	-0.0361747	0.0334238	0.332277	0.0835681
1.44716	-0.0282703	0.049218	0.348071	0.100957
1.4624	-0.0161497	0.064458	0.363311	0.117776
1.47712	-0.0328102	0.0791812	0.378034	0.134062
1.49136	-0.0546417	0.0934217	0.392275	0.14985
1.50515	-0.10509	0.10721	0.406063	0.16517
1.51851	-0.0435687	0.120574	0.419427	0.180051
1.53148	-0.0524321	0.133539	0.432392	0.194517
1.54407	-0.0674445	0.146128	0.444981	0.208593
1.5563	-0.0425746	0.158362	0.457216	0.2223
1.5682	0.0395153	0.170262	0.469115	0.235657
1.57978	0.0404964	0.181844	0.480697	0.248682
1.59106	0.00957051	0.193125	0.491978	0.261393
1.60206	0.064408	0.20412	0.502973	0.273804
1.61278	0.0782029	0.214844	0.513697	0.28593
1.62325	0.126768	0.225309	0.524162	0.297784
1.63347	0.123791	0.235528	0.534382	0.309378
1.64345	0.121041	0.245513	0.544366	0.320724
1.65321	0.168027	0.255273	0.554126	0.331834
1.66276	0.202661	0.264818	0.563671	0.342715
1.6721	0.194877	0.274158	0.573011	0.353379
1.68124	0.197129	0.283301	0.582154	0.363834
1.6902	0.203882	0.292256	0.591109	0.374088
1.69897	0.241796	0.30103	0.599883	0.384149
1.70757	0.257382	0.30963	0.608483	0.394025
1.716	0.282173	0.318063	0.616916	0.403721
1.72428	0.297673	0.326336	0.625189	0.413245
1.73239	0.317028	0.334454	0.633307	0.422603
1.74036	0.296384	0.342423	0.641276	0.431801
1.74819	0.295807	0.350248	0.649101	0.440844
1.75587	0.307088	0.357935	0.656788	0.449738
1.76343	0.318659	0.365488	0.664341	0.458486
1.77085	0.325574	0.372912	0.671765	0.467095
1.77815	0.342484	0.380211	0.679064	0.475569
1.78533	0.322814	0.38739	0.686243	0.483911
1.79239	0.352047	0.394452	0.693305	0.492126
1.79934	0.396868	0.401401	0.700254	0.500218
1.80618	0.424689	0.40824	0.707093	0.50819
1.81291	0.403196	0.414973	0.713826	0.516046
1.81954	0.412883	0.421604	0.720457	0.52379
1.82607	0.393074	0.428135	0.726988	0.531423
1.83251	0.385272	0.434569	0.733422	0.538951
1.83885	0.370504	0.440909	0.739762	0.546375
1.8451	0.366464	0.447158	0.746011	0.553698
1.85126	0.395679	0.453318	0.752171	0.560924
1.85733	0.414086	0.459392	0.758246	0.568054
1.86332	0.411784	0.465383	0.764236	0.575091
1.86923	0.417167	0.471292	0.770145	0.582037
1.87506	0.411508	0.477121	0.775974	0.588896
1.88081	0.44615	0.482874	0.781727	0.595668
1.88649	0.452769	0.488551	0.787404	0.602356
1.89209	0.449133	0.494155	0.793008	0.608963
1.89763	0.458948	0.499687	0.79854	0.61549
1.90309	0.468747	0.50515	0.804003	0.621939
1.90849	0.497045	0.510545	0.809398	0.628311
1.91381	0.485419	0.515874	0.814727	0.634609
1.91908	0.519148	0.521138	0.819991	0.640835
1.92428	0.527763	0.526339	0.825192	0.646989
1.92942	0.535276	0.531479	0.830332	0.653074
1.9345	0.529093	0.536558	0.835412	0.659091
1.93952	0.53116	0.541579	0.840432	0.665041
1.94448	0.54109	0.546543	0.845396	0.670926
1.94939	0.547239	0.55145	0.850303	0.676748
1.95424	0.546626	0.556303	0.855156	0.682508
1.95904	0.550568	0.561101	0.859954	0.688206
1.96379	0.55855	0.565848	0.864701	0.693844
1.96848	0.58639	0.570543	0.869396	0.699424
1.97313	0.590289	0.575188	0.874041	0.704947
1.97772	0.592339	0.579784	0.878637	0.710413
1.98227	0.593598	0.584331	0.883184	0.715824
1.98677	0.584422	0.588832	0.887685	0.721181
1.99123	0.606506	0.593286	0.892139	0.726485
1.99564	0.620694	0.597695	0.896548	0.731737
2	0.628543	0.60206	0.900913	0.736938
2.00432	0.627986	0.606381	0.905234	0.742089
2.0086	0.637635	0.61066	0.909513	0.747191
2.01284	0.635761	0.614897	0.91375	0.752244
2.01703	0.643284	0.619093	0.917946	0.75725
2.02119	0.648755	0.623249	0.922102	0.76221
2.02531	0.654172	0.627366	0.926219	0.767124
2.02938	0.654471	0.631444	0.930297	0.771992
2.03342	0.638824	0.635484	0.934337	0.776817
2.03743	0.640533	0.639486	0.93834	0.781599
2.04139	0.649143	0.643453	0.942306	0.786337
2.04532	0.660919	0.647383	0.946236	0.791034
2.04922	0.668938	0.651278	0.950131	0.79569
2.05308	0.684346	0.655138	0.953992	0.800305
2.0569	0.681222	0.658965	0.957818	0.804881
2.0607	0.696393	0.662758	0.961611	0.809417
2.06446	0.711183	0.666518	0.965371	0.813915
2.06819	0.719156	0.670246	0.969099	0.818375
2.07188	0.707123	0.673942	0.972795	0.822797
2.07555	0.713816	0.677607	0.97646	0.827183
2.07918	0.716528	0.681241	0.980094	0.831533
2.08279	0.722897	0.684845	0.983698	0.835847
2.08636	0.734964	0.68842	0.987273	0.840126
2.08991	0.7348	0.691965	0.990818	0.84437
2.09342	0.734708	0.695482	0.994335	0.848581
2.09691	0.740242	0.69897	0.997823	0.852758
2.10037	0.735116	0.702431	1.00128	0.856902
2.1038	0.743401	0.705864	1.00472	0.861014
2.10721	0.754319	0.70927	1.00812	0.865094
2.11059	0.745103	0.71265	1.0115	0.869142
2.11394	0.738006	0.716003	1.01486	0.873159
2.11727	0.738824	0.719331	1.01818	0.877146
2.12057	0.758508	0.722634	1.02149	0.881102
2.12385	0.756875	0.725912	1.02476	0.885029
2.1271	0.755993	0.729165	1.02802	0.888927
2.13033	0.761083	0.732394	1.03125	0.892795
2.13354	0.767315	0.735599	1.03445	0.896635
2.13672	0.770254	0.738781	1.03763	0.900447
2.13988	0.759622	0.741939	1.04079	0.904231
2.14301	0.767661	0.745075	1.04393	0.907988
2.14613	0.800302	0.748188	1.04704	0.911718
2.14922	0.80531	0.751279	1.05013	0.915421
2.15229	0.810509	0.754348	1.0532	0.919098
2.15534	0.81085	0.757396	1.05625	0.922749
2.15836	0.796204	0.760422	1.05928	0.926375
2.16137	0.791189	0.763428	1.06228	0.929975
2.16435	0.800181	0.766413	1.06527	0.933551
2.16732	0.810069	0.769377	1.06823	0.937102
2.17026	0.825139	0.772322	1.07117	0.940628
2.17319	0.838828	0.775246	1.0741	0.944131
2.17609	0.844082	0.778151	1.077	0.94761
2.17898	0.857721	0.781037	1.07989	0.951066
2.18184	0.857462	0.783904	1.08276	0.954498
2.18469	0.85546	0.786751	1.0856	0.957908
2.18752	0.850072	0.789581	1.08843	0.961295
2.19033	0.843174	0.792392	1.09124	0.96466
2.19312	0.847163	0.795185	1.09404	0.968004
2.1959	0.846035	0.79796	1.09681	0.971325
2.19866	0.849813	0.800717	1.09957	0.974625
2.2014	0.845282	0.803457	1.10231	0.977904
2.20412	0.846325	0.80618	1.10503	0.981162
2.20683	0.856995	0.808886	1.10774	0.984399
2.20952	0.888783	0.811575	1.11043	0.987616
2.21219	0.895179	0.814248	1.1131	0.990813
2.21484	0.889271	0.816904	1.11576	0.99399
2.21748	0.891129	0.819544	1.1184	0.997147
2.22011	0.89393	0.822168	1.12102	1.00028
2.22272	0.893234	0.824776	1.12363	1.0034
2.22531	0.909854	0.827369	1.12622	1.0065
2.22789	0.922045	0.829947	1.1288	1.00958
2.23045	0.921147	0.832509	1.13136	1.01264
2.233	0.922454	0.835056	1.13391	1.01569
2.23553	0.927757	0.837588	1.13644	1.01871
2.23805	0.93681	0.840106	1.13896	1.02172
2.24055	0.93382	0.842609	1.14146	1.02471
2.24304	0.93022	0.845098	1.14395	1.02768
2.24551	0.924992	0.847573	1.14643	1.03064
2.24797	0.920625	0.850033	1.14889	1.03357
2.25042	0.928553	0.85248	1.15133	1.03649
2.25285	0.929528	0.854913	1.15377	1.0394
2.25527	0.946152	0.857332	1.15619	1.04228
2.25768	0.945346	0.859739	1.15859	1.04515
2.26007	0.954929	0.862131	1.16098	1.04801
2.26245	0.947802	0.864511	1.16336	1.05085
2.26482	0.958433	0.866878	1.16573	1.05367
2.26717	0.982312	0.869232	1.16808	1.05647
2.26951	0.985781	0.871573	1.17043	1.05926
2.27184	0.998046	0.873902	1.17275	1.06204
2.27416	1.00346	0.876218	1.17507	1.0648
2.27646	1.01497	0.878522	1.17737	1.06754
2.27875	1.02133	0.880814	1.17967	1.07027
2.28103	1.02964	0.883093	1.18195	1.07298
2.2833	1.01277	0.885361	1.18421	1.07568
2.28556	1.01694	0.887617	1.18647	1.07837
2.2878	1.02227	0.889862	1.18871	1.08104
2.29003	1.05603	0.892095	1.19095	1.0837
2.29226	1.09423	0.894316	1.19317	1.08634
2.29447	1.09169	0.896526	1.19538	1.08897
2.29667	1.09527	0.898725	1.19758	1.09158
2.29885	1.08394	0.900913	1.19977	1.09418
2.30103	1.08026	0.90309	1.20194	1.09677
2.3032	1.09856	0.905256	1.20411	1.09934
2.30535	1.09919	0.907411	1.20626	1.1019
2.3075	1.08743	0.909556	1.20841	1.10445
2.30963	1.06321	0.91169	1.21054	1.10698
2.31175	1.07516	0.913814	1.21267	1.1095
2.31387	1.08634	0.915927	1.21478	1.11201
2.31597	1.11125	0.91803	1.21688	1.11451
2.31806	1.12515	0.920123	1.21898	1.11699
2.32015	1.14635	0.922206	1.22106	1.11946
2.32222	1.1213	0.924279	1.22313	1.12192
2.32428	1.11553	0.926342	1.2252	1.12436
2.32634	1.12937	0.928396	1.22725	1.1268
2.32838	1.14798	0.93044	1.22929	1.12922
2.33041	1.13175	0.932474	1.23133	1.13163
2.33244	1.11712	0.934498	1.23335	1.13403
2.33445	1.12361	0.936514	1.23537	1.13641
2.33646	1.13545	0.93852	1.23737	1.13879
2.33846	1.13753	0.940516	1.23937	1.14115
2.34044	1.14518	0.942504	1.24136	1.1435
2.34242	1.15821	0.944483	1.24334	1.14584
2.34439	1.14743	0.946452	1.24531	1.14817
2.34635	1.14114	0.948413	1.24727	1.15049
2.3483	1.14498	0.950365	1.24922	1.1528
2.35025	1.10737	0.952308	1.25116	1.15509
2.35218	1.10535	0.954243	1.2531	1.15738
2.35411	1.08785	0.956168	1.25502	1.15965
2.35603	1.10189	0.958086	1.25694	1.16192
2.35793	1.19354	0.959995	1.25885	1.16417
2.35984	1.19317	0.961895	1.26075	1.16641
2.36173	1.1934	0.963788	1.26264	1.16865
2.36361	1.19957	0.965672	1.26453	1.17087
2.36549	1.19594	0.967548	1.2664	1.17308
2.36736	1.19678	0.969416	1.26827	1.17528
2.36922	1.19618	0.971276	1.27013	1.17747
2.37107	1.19853	0.973128	1.27198	1.17966
2.37291	1.19984	0.974972	1.27383	1.18183
2.37475	1.20116	0.976808	1.27566	1.18399
2.37658	1.20312	0.978637	1.27749	1.18615
2.3784	1.20173	0.980458	1.27931	1.18829
2.38021	1.19913	0.982271	1.28112	1.19042
2.38202	1.19986	0.984077	1.28293	1.19255
2.38382	1.20037	0.985875	1.28473	1.19466
2.38561	1.19889	0.987666	1.28652	1.19677
2.38739	1.2009	0.98945	1.2883	1.19886
2.38917	1.2035	0.991226	1.29008	1.20095
2.39094	1.2048	0.992995	1.29185	1.20303
2.3927	1.20788	0.994757	1.29361	1.2051
2.39445	1.20256	0.996512	1.29536	1.20716
2.3962	1.20864	0.998259	1.29711	1.20921
2.39794	1.20155	1	1.29885	1.21126
2.39967	1.20526	1.00173	1.30059	1.21329
2.4014	1.20127	1.00346	1.30231	1.21532
2.40312	1.20377	1.00518	1.30403	1.21733
2.40483	1.19928	1.00689	1.30575	1.21934
2.40654	1.19887	1.0086	1.30745	1.22134
2.40824	1.19735	1.0103	1.30915	1.22333
2.40993	1.20468	1.01199	1.31085	1.22532
2.41162	1.20402	1.01368	1.31253	1.22729
2.4133	1.20279	1.01536	1.31421	1.22926
2.41497	1.19931	1.01703	1.31589	1.23122
2.41664	1.20089	1.0187	1.31755	1.23317
2.4183	1.19799	1.02036	1.31921	1.23511
2.41996	1.20005	1.02202	1.32087	1.23705
2.4216	1.19623	1.02366	1.32252	1.23897
2.42325	1.1968	1.02531	1.32416	1.24089
2.42488	1.19282	1.02694	1.32579	1.2428
2.42651	1.193	1.02857	1.32742	1.24471
2.42813	1.19073	1.03019	1.32905	1.2466
2.42975	1.1869	1.03181	1.33067	1.24849
2.43136	1.186	1.03342	1.33228	1.25037
2.43297	1.18396	1.03503	1.33388	1.25225
2.43457	1.1851	1.03663	1.33548	1.25411
2.43616	1.18563	1.03822	1.33708	1.25597
2.43775	1.18909	1.03981	1.33866	1.25782
2.43933	1.18809	1.04139	1.34025	1.25967
2.44091	1.19235	1.04297	1.34182	1.26151
2.44248	1.19004	1.04454	1.34339	1.26334
2.44404	1.18874	1.0461	1.34496	1.26516
2.4456	1.18871	1.04766	1.34652	1.26698
2.44716	1.18798	1.04922	1.34807	1.26878
2.44871	1.18953	1.05077	1.34962	1.27059
2.45025	1.1908	1.05231	1.35116	1.27238
2.45179	1.19119	1.05385	1.3527	1.27417
2.45332	1.19489	1.05538	1.35423	1.27595
2.45484	1.19472	1.0569	1.35576	1.27773
2.45637	1.19658	1.05843	1.35728	1.27949
2.45788	1.19935	1.05994	1.35879	1.28125
2.45939	1.23856	1.06145	1.36031	1.28301
2.4609	1.23489	1.06296	1.36181	1.28476
2.4624	1.23624	1.06446	1.36331	1.2865
2.46389	1.23763	1.06595	1.36481	1.28823
2.46538	1.23914	1.06744	1.3663	1.28996
2.46687	1.23835	1.06893	1.36778	1.29169
2.46835	1.23789	1.07041	1.36926	1.2934
2.46982	1.24056	1.07188	1.37074	1.29511
2.47129	1.28205	1.07335	1.3722	1.29681
2.47276	1.28663	1.07482	1.37367	1.29851
2.47422	1.28715	1.07628	1.37513	1.3002
2.47567	1.28846	1.07773	1.37658	1.30189
2.47712	1.28571	1.07918	1.37803	1.30357
2.47857	1.2871	1.08063	1.37948	1.30524
2.48001	1.28305	1.08207	1.38092	1.30691
2.48144	1.27838	1.0835	1.38236	1.30857
2.48287	1.27814	1.08493	1.38379	1.31022
2.4843	1.27788	1.08636	1.38521	1.31187
2.48572	1.27901	1.08778	1.38663	1.31351
2.48714	1.2841	1.0892	1.38805	1.31515
2.48855	1.28351	1.09061	1.38946	1.31678
2.48996	1.27925	1.09202	1.39087	1.31841
2.49136	1.28361	1.09342	1.39227	1.32003
2.49276	1.28603	1.09482	1.39367	1.32164
2.49415	1.28365	1.09621	1.39507	1.32325
2.49554	1.28193	1.0976	1.39646	1.32486
2.49693	1.28423	1.09899	1.39784	1.32645
2.49831	1.28468	1.10037	1.39922	1.32805
2.49969	1.28391	1.10175	1.4006	1.32963
2.50106	1.28287	1.10312	1.40197	1.33122
2.50243	1.28522	1.10449	1.40334	1.33279
2.50379	1.28072	1.10585	1.4047	1.33436
2.50515	1.28072	1.10721	1.40606	1.33593
2.50651	1.27704	1.10857	1.40742	1.33749
2.50786	1.27613	1.10992	1.40877	1.33904
2.5092	1.27572	1.11126	1.41012	1.34059
2.51055	1.27734	1.11261	1.41146	1.34214
2.51188	1.27773	1.11394	1.4128	1.34368
2.51322	1.27742	1.11528	1.41413	1.34521
2.51455	1.27369	1.11661	1.41546	1.34674
2.51587	1.27512	1.11793	1.41679	1.34826
2.5172	1.26988	1.11926	1.41811	1.34978
2.51851	1.26893	1.12057	1.41943	1.35129
2.51983	1.2738	1.12189	1.42074	1.3528
2.52114	1.27635	1.1232	1.42205	1.35431
2.52244	1.27787	1.1245	1.42336	1.35581
2.52375	1.27379	1.12581	1.42466	1.3573
2.52504	1.27382	1.1271	1.42596	1.35879
2.52634	1.27486	1.1284	1.42725	1.36027
2.52763	1.27551	1.12969	1.42854	1.36175
2.52892	1.27718	1.13098	1.42983	1.36323
2.5302	1.27935	1.13226	1.43111	1.3647
2.53148	1.27904	1.13354	1.43239	1.36616
2.53275	1.28085	1.13481	1.43367	1.36763
2.53403	1.28201	1.13609	1.43494	1.36908
2.53529	1.27946	1.13735	1.43621	1.37053
2.53656	1.28053	1.13862	1.43747	1.37198
2.53782	1.27899	1.13988	1.43873	1.37342
2.53908	1.28402	1.14114	1.43999	1.37486
2.54033	1.28888	1.14239	1.44124	1.37629
2.54158	1.29528	1.14364	1.44249	1.37772
2.54283	1.30938	1.14489	1.44374	1.37915
2.54407	1.30826	1.14613	1.44498	1.38057
2.54531	1.30472	1.14737	1.44622	1.38198
2.54654	1.30932	1.1486	1.44746	1.38339
2.54777	1.30829	1.14983	1.44869	1.3848
2.549	1.30765	1.15106	1.44992	1.3862
2.55023	1.30648	1.15229	1.45114	1.3876
2.55145	1.30133	1.15351	1.45236	1.38899
2.55267	1.30778	1.15473	1.45358	1.39038
2.55388	1.31741	1.15594	1.4548	1.39177
2.55509	1.31741	1.15715	1.45601	1.39315
2.5563	1.31958	1.15836	1.45722	1.39453
2.55751	1.32321	1.15957	1.45842	1.3959
2.55871	1.34372	1.16077	1.45962	1.39727
2.55991	1.34644	1.16197	1.46082	1.39863
2.5611	1.34499	1.16316	1.46201	1.39999
2.56229	1.34328	1.16435	1.46321	1.40135
2.56348	1.34272	1.16554	1.46439	1.4027
2.56467	1.34582	1.16673	1.46558	1.40405
2.56585	1.34727	1.16791	1.46676	1.40539
2.56703	1.34998	1.16909	1.46794	1.40673
2.5682	1.35031	1.17026	1.46911	1.40807
2.56937	1.34824	1.17143	1.47029	1.4094
2.57054	1.34495	1.1726	1.47146	1.41073
2.57171	1.34536	1.17377	1.47262	1.41205
2.57287	1.34078	1.17493	1.47378	1.41337
2.57403	1.34221	1.17609	1.47494	1.41469
2.57519	1.34292	1.17725	1.4761	1.416
2.57634	1.34393	1.1784	1.47725	1.41731
2.57749	1.34463	1.17955	1.4784	1.41862
2.57864	1.35011	1.1807	1.47955	1.41992
2.57978	1.3501	1.18184	1.4807	1.42122
2.58092	1.34852	1.18298	1.48184	1.42251
2.58206	1.35422	1.18412	1.48298	1.4238
2.5832	1.36775	1.18526	1.48411	1.42509
2.58433	1.36746	1.18639	1.48524	1.42637
2.58546	1.36825	1.18752	1.48637	1.42765
2.58659	1.37315	1.18865	1.4875	1.42893
2.58771	1.37297	1.18977	1.48862	1.4302
2.58883	1.36799	1.19089	1.48974	1.43147
2.58995	1.36614	1.19201	1.49086	1.43273
2.59106	1.37755	1.19312	1.49198	1.434
2.59218	1.37804	1.19424	1.49309	1.43525
2.59329	1.38372	1.19535	1.4942	1.43651
2.59439	1.38235	1.19645	1.49531	1.43776
2.5955	1.38185	1.19756	1.49641	1.43901
2.5966	1.37898	1.19866	1.49751	1.44025
2.5977	1.37999	1.19976	1.49861	1.44149
2.59879	1.37898	1.20085	1.4997	1.44273
2.59988	1.38082	1.20194	1.5008	1.44396
2.60097	1.38405	1.20303	1.50189	1.44519
2.60206	1.38977	1.20412	1.50297	1.44642
2.60314	1.39567	1.2052	1.50406	1.44764
2.60423	1.39487	1.20629	1.50514	1.44887
2.60531	1.39668	1.20737	1.50622	1.45008
2.60638	1.4046	1.20844	1.50729	1.4513
2.60746	1.40802	1.20952	1.50837	1.45251
2.60853	1.40534	1.21059	1.50944	1.45371
2.60959	1.40167	1.21165	1.51051	1.45492
2.61066	1.40417	1.21272	1.51157	1.45612
2.61172	1.40301	1.21378	1.51264	1.45732
2.61278	1.40557	1.21484	1.5137	1.45851
2.61384	1.41448	1.2159	1.51475	1.4597
2.6149	1.41501	1.21696	1.51581	1.46089
2.61595	1.41595	1.21801	1.51686	1.46208
2.617	1.41472	1.21906	1.51791	1.46326
2.61805	1.41375	1.22011	1.51896	1.46444
2.61909	1.423	1.22115	1.52001	1.46561
2.62014	1.42241	1.2222	1.52105	1.46678
2.62118	1.42015	1.22324	1.52209	1.46795
2.62221	1.41967	1.22427	1.52313	1.46912
2.62325	1.41903	1.22531	1.52416	1.47028
2.62428	1.42163	1.22634	1.5252	1.47144
2.62531	1.42338	1.22737	1.52623	1.4726
2.62634	1.42335	1.2284	1.52725	1.47376
2.62737	1.41972	1.22943	1.52828	1.47491
2.62839	1.42638	1.23045	1.5293	1.47606
2.62941	1.43024	1.23147	1.53032	1.4772
2.63043	1.43613	1.23249	1.53134	1.47834
2.63144	1.43669	1.2335	1.53236	1.47948
2.63246	1.43877	1.23452	1.53337	1.48062
2.63347	1.44096	1.23553	1.53438	1.48175
2.63448	1.44411	1.23654	1.53539	1.48288
2.63548	1.44678	1.23754	1.5364	1.48401
2.63649	1.44724	1.23855	1.5374	1.48514
2.63749	1.4525	1.23955	1.5384	1.48626
2.63849	1.45445	1.24055	1.5394	1.48738
2.63949	1.45718	1.24155	1.5404	1.4885
2.64048	1.4567	1.24254	1.54139	1.48961
2.64147	1.45622	1.24353	1.54239	1.49072
2.64246	1.45353	1.24452	1.54338	1.49183
2.64345	1.45643	1.24551	1.54437	1.49294
2.64444	1.45332	1.2465	1.54535	1.49404
2.64542	1.45214	1.24748	1.54634	1.49514
2.6464	1.45004	1.24846	1.54732	1.49624
2.64738	1.44999	1.24944	1.5483	1.49733
2.64836	1.44805	1.25042	1.54927	1.49842
2.64933	1.44849	1.25139	1.55025	1.49951
2.65031	1.45604	1.25237	1.55122	1.5006
2.65128	1.45755	1.25334	1.55219	1.50168
2.65225	1.464	1.25431	1.55316	1.50277
2.65321	1.46274	1.25527	1.55413	1.50385
2.65418	1.46657	1.25624	1.55509	1.50492
2.65514	1.46572	1.2572	1.55605	1.50599
2.6561	1.4691	1.25816	1.55701	1.50707
2.65706	1.47064	1.25912	1.55797	1.50813
2.65801	1.46926	1.26007	1.55892	1.5092
2.65896	1.47108	1.26102	1.55988	1.51026
2.65992	1.47119	1.26198	1.56083	1.51132
2.66087	1.4699	1.26293	1.56178	1.51238
2.66181	1.47381	1.26387	1.56273	1.51344
2.66276	1.47389	1.26482	1.56367	1.51449
2.6637	1.4728	1.26576	1.56461	1.51554
2.66464	1.47073	1.2667	1.56556	1.51659
2.66558	1.46913	1.26764	1.56649	1.51764
2.66652	1.46911	1.26858	1.56743	1.51868
2.66745	1.47047	1.26951	1.56837	1.51972
2.66839	1.47064	1.27045	1.5693	1.52076
2.66932	1.46969	1.27138	1.57023	1.5218
2.67025	1.47026	1.27231	1.57116	1.52283
2.67117	1.47059	1.27323	1.57209	1.52386
2.6721	1.47411	1.27416	1.57301	1.52489
2.67302	1.47348	1.27508	1.57393	1.52592
2.67394	1.47869	1.276	1.57486	1.52694
2.67486	1.47692	1.27692	1.57577	1.52796
2.67578	1.48028	1.27784	1.57669	1.52898
2.67669	1.48787	1.27875	1.57761	1.53
2.67761	1.48783	1.27967	1.57852	1.53101
2.67852	1.48912	1.28058	1.57943	1.53203
2.67943	1.4866	1.28149	1.58034	1.53304
2.68034	1.48874	1.2824	1.58125	1.53404
2.68124	1.49117	1.2833	1.58215	1.53505
2.68215	1.49132	1.28421	1.58306	1.53605
2.68305	1.49601	1.28511	1.58396	1.53705
2.68395	1.49805	1.28601	1.58486	1.53805
2.68485	1.50536	1.28691	1.58576	1.53905
2.68574	1.50359	1.2878	1.58665	1.54004
2.68664	1.50819	1.2887	1.58755	1.54103
2.68753	1.50919	1.28959	1.58844	1.54202
2.68842	1.51458	1.29048	1.58933	1.54301
2.68931	1.516	1.29137	1.59022	1.544
2.6902	1.51802	1.29226	1.59111	1.54498
2.69108	1.5179	1.29314	1.59199	1.54596
2.69197	1.51624	1.29403	1.59288	1.54694
2.69285	1.51681	1.29491	1.59376	1.54792
2.69373	1.51694	1.29579	1.59464	1.54889
2.69461	1.51905	1.29667	1.59552	1.54986
2.69548	1.52465	1.29754	1.59639	1.55083
2.69636	1.52285	1.29842	1.59727	1.5518
2.69723	1.52383	1.29929	1.59814	1.55277
2.6981	1.53351	1.30016	1.59901	1.55373
2.69897	1.53234	1.30103	1.59988	1.55469
2.69984	1.53491	1.3019	1.60075	1.55565
2.7007	1.53362	1.30276	1.60162	1.55661
2.70157	1.535	1.30363	1.60248	1.55756
2.70243	1.53401	1.30449	1.60334	1.55852
2.70329	1.53805	1.30535	1.6042	1.55947
2.70415	1.53793	1.30621	1.60506	1.56042
2.70501	1.53615	1.30707	1.60592	1.56136
2.70586	1.53775	1.30792	1.60678	1.56231
2.70672	1.54191	1.30878	1.60763	1.56325
2.70757	1.5415	1.30963	1.60848	1.56419
2.70842	1.54455	1.31048	1.60933	1.56513
2.70927	1.54341	1.31133	1.61018	1.56607
2.71012	1.54702	1.31218	1.61103	1.56701
2.71096	1.54816	1.31302	1.61188	1.56794
2.71181	1.54868	1.31387	1.61272	1.56887
2.71265	1.54955	1.31471	1.61356	1.5698
2.71349	1.55343	1.31555	1.6144	1.57073
2.71433	1.5533	1.31639	1.61524	1.57165
2.71517	1.55236	1.31723	1.61608	1.57257
2.716	1.55124	1.31806	1.61692	1.5735
2.71684	1.55298	1.3189	1.61775	1.57442
2.71767	1.55238	1.31973	1.61858	1.57533
2.7185	1.55354	1.32056	1.61941	1.57625
2.71933	1.55304	1.32139	1.62024	1.57716
2.72016	1.55386	1.32222	1.62107	1.57807
2.72099	1.55459	1.32305	1.6219	1.57898
2.72181	1.55492	1.32387	1.62272	1.57989
2.72263	1.55394	1.32469	1.62355	1.5808
2.72346	1.55295	1.32552	1.62437	1.5817
2.72428	1.55381	1.32634	1.62519	1.58261
2.72509	1.55313	1.32715	1.62601	1.58351
2.72591	1.55302	1.32797	1.62682	1.58441
2.72673	1.55191	1.32879	1.62764	1.5853
2.72754	1.55411	1.3296	1.62845	1.5862
2.72835	1.55497	1.33041	1.62927	1.58709
2.72916	1.55435	1.33122	1.63008	1.58798
2.72997	1.55557	1.33203	1.63089	1.58887
2.73078	1.56061	1.33284	1.6317	1.58976
2.73159	1.5621	1.33365	1.6325	1.59065
2.73239	1.56319	1.33445	1.63331	1.59153
2.7332	1.56365	1.33526	1.63411	1.59241
2.734	1.5652	1.33606	1.63491	1.59329
2.7348	1.5663	1.33686	1.63571	1.59417
2.7356	1.56784	1.33766	1.63651	1.59505
2.7364	1.56943	1.33846	1.63731	1.59593
2.73719	1.56848	1.33925	1.63811	1.5968
2.73799	1.57075	1.34005	1.6389	1.59767
2.73878	1.571	1.34084	1.63969	1.59854
2.73957	1.57227	1.34163	1.64049	1.59941
2.74036	1.57195	1.34242	1.64128	1.60028
2.74115	1.57195	1.34321	1.64206	1.60114
2.74194	1.57401	1.344	1.64285	1.60201
2.74273	1.57529	1.34479	1.64364	1.60287
2.74351	1.57836	1.34557	1.64442	1.60373
2.74429	1.57778	1.34635	1.64521	1.60459
2.74507	1.57825	1.34713	1.64599	1.60544
2.74586	1.57758	1.34792	1.64677	1.6063
2.74663	1.57727	1.34869	1.64755	1.60715
2.74741	1.57769	1.34947	1.64832	1.608
2.74819	1.58041	1.35025	1.6491	1.60885
2.74896	1.58366	1.35102	1.64988	1.6097
2.74974	1.58301	1.3518	1.65065	1.61055
2.75051	1.58551	1.35257	1.65142	1.61139
2.75128	1.58578	1.35334	1.65219	1.61224
2.75205	1.58736	1.35411	1.65296	1.61308
2.75282	1.58838	1.35488	1.65373	1.61392
2.75358	1.5887	1.35564	1.6545	1.61476
2.75435	1.59109	1.35641	1.65526	1.6156
2.75511	1.59058	1.35717	1.65603	1.61643
2.75587	1.59081	1.35793	1.65679	1.61727
2.75664	1.59137	1.3587	1.65755	1.6181
2.7574	1.59183	1.35946	1.65831	1.61893
2.75815	1.59142	1.36021	1.65907	1.61976
2.75891	1.59615	1.36097	1.65982	1.62059
2.75967	1.59709	1.36173	1.66058	1.62141
2.76042	1.59805	1.36248	1.66134	1.62224
2.76118	1.59964	1.36324	1.66209	1.62306
2.76193	1.60022	1.36399	1.66284	1.62388
2.76268	1.59981	1.36474	1.66359	1.6247
2.76343	1.60163	1.36549	1.66434	1.62552
2.76418	1.60258	1.36624	1.66509	1.62633
2.76492	1.6041	1.36698	1.66584	1.62715
2.76567	1.60594	1.36773	1.66658	1.62796
2.76641	1.60535	1.36847	1.66733	1.62878
2.76716	1.60597	1.36922	1.66807	1.62959
2.7679	1.60501	1.36996	1.66881	1.6304
2.76864	1.60749	1.3707	1.66955	1.6312
2.76938	1.6093	1.37144	1.67029	1.63201
2.77012	1.60923	1.37218	1.67103	1.63282
2.77085	1.61009	1.37291	1.67177	1.63362
2.77159	1.61026	1.37365	1.6725	1.63442
2.77232	1.61139	1.37438	1.67323	1.63522
2.77305	1.61263	1.37511	1.67397	1.63602
2.77379	1.61508	1.37585	1.6747	1.63682
2.77452	1.61619	1.37658	1.67543	1.63761
2.77525	1.61654	1.37731	1.67616	1.63841
2.77597	1.61692	1.37803	1.67689	1.6392
2.7767	1.617	1.37876	1.67761	1.63999
2.77743	1.61712	1.37949	1.67834	1.64078
2.77815	1.61589	1.38021	1.67906	1.64157
2.77887	1.6153	1.38093	1.67979	1.64236
2.7796	1.61541	1.38166	1.68051	1.64314
2.78032	1.61621	1.38238	1.68123	1.64393
2.78104	1.61708	1.3831	1.68195	1.64471
2.78176	1.61896	1.38382	1.68267	1.64549
2.78247	1.61957	1.38453	1.68339	1.64627
2.78319	1.61923	1.38525	1.6841	1.64705
2.7839	1.61836	1.38596	1.68482	1.64783
2.78462	1.61767	1.38668	1.68553	1.64861
2.78533	1.61775	1.38739	1.68624	1.64938
2.78604	1.61625	1.3881	1.68695	1.65016
2.78675	1.61698	1.38881	1.68766	1.65093
2.78746	1.61893	1.38952	1.68837	1.6517
2.78817	1.62013	1.39023	1.68908	1.65247
2.78888	1.62044	1.39094	1.68979	1.65324
2.78958	1.62182	1.39164	1.69049	1.654
2.79029	1.62386	1.39235	1.6912	1.65477
2.79099	1.62334	1.39305	1.6919	1.65553
2.79169	1.62669	1.39375	1.6926	1.65629
2.79239	1.62808	1.39445	1.6933	1.65706
2.79309	1.62911	1.39515	1.694	1.65782
2.79379	1.63054	1.39585	1.6947	1.65857
2.79449	1.63328	1.39655	1.6954	1.65933
2.79518	1.63482	1.39724	1.6961	1.66009
2.79588	1.63499	1.39794	1.69679	1.66084
2.79657	1.63452	1.39863	1.69749	1.6616
2.79727	1.63653	1.39933	1.69818	1.66235
2.79796	1.63636	1.40002	1.69887	1.6631
2.79865	1.63664	1.40071	1.69956	1.66385
2.79934	1.63866	1.4014	1.70025	1.6646
2.80003	1.64089	1.40209	1.70094	1.66534
2.80072	1.63996	1.40278	1.70163	1.66609
2.8014	1.63915	1.40346	1.70232	1.66683
2.80209	1.63985	1.40415	1.703	1.66758
2.80277	1.63887	1.40483	1.70369	1.66832
2.80346	1.63798	1.40552	1.70437	1.66906
2.80414	1.63944	1.4062	1.70505	1.6698
2.80482	1.63904	1.40688	1.70573	1.67054
2.8055	1.63945	1.40756	1.70641	1.67128
2.80618	1.6407	1.40824	1.70709	1.67201
2.80686	1.64123	1.40892	1.70777	1.67275
2.80754	1.64168	1.4096	1.70845	1.67348
2.80821	1.64408	1.41027	1.70912	1.67421
2.80889	1.6446	1.41095	1.7098	1.67494
2.80956	1.64374	1.41162	1.71047	1.67567
2.81023	1.64374	1.41229	1.71115	1.6764
2.8109	1.6446	1.41296	1.71182	1.67713
2.81158	1.64393	1.41363	1.71249	1.67785
2.81224	1.64482	1.4143	1.71316	1.67858
2.81291	1.64604	1.41497	1.71383	1.6793
2.81358	1.64784	1.41564	1.71449	1.68002
2.81425	1.64717	1.41631	1.71516	1.68074
2.81491	1.64929	1.41697	1.71583	1.68146
2.81558	1.65031	1.41764	1.71649	1.68218
2.81624	1.65364	1.4183	1.71715	1.6829
2.8169	1.65509	1.41896	1.71782	1.68362
2.81757	1.65577	1.41963	1.71848	1.68433
2.81823	1.65593	1.42029	1.71914	1.68505
2.81889	1.65668	1.42095	1.7198	1.68576
2.81954	1.65576	1.4216	1.72046	1.68647
2.8202	1.65684	1.42226	1.72111	1.68718
2.82086	1.65816	1.42292	1.72177	1.68789
2.82151	1.65854	1.42357	1.72243	1.6886
2.82217	1.65981	1.42423	1.72308	1.68931
2.82282	1.65938	1.42488	1.72373	1.69001
2.82347	1.66046	1.42553	1.72439	1.69072
2.82413	1.6617	1.42619	1.72504	1.69142
2.82478	1.66313	1.42684	1.72569	1.69212
2.82543	1.66393	1.42749	1.72634	1.69282
2.82607	1.66403	1.42813	1.72699	1.69352
2.82672	1.66534	1.42878	1.72764	1.69422
2.82737	1.66472	1.42943	1.72828	1.69492
2.82802	1.665	1.43008	1.72893	1.69562
2.82866	1.6661	1.43072	1.72957	1.69631
2.8293	1.667	1.43136	1.73022	1.69701
2.82995	1.66838	1.43201	1.73086	1.6977
2.83059	1.66845	1.43265	1.7315	1.69839
2.83123	1.67015	1.43329	1.73214	1.69909
2.83187	1.67032	1.43393	1.73278	1.69978
2.83251	1.67024	1.43457	1.73342	1.70046
2.83315	1.67132	1.43521	1.73406	1.70115
2.83378	1.67191	1.43584	1.7347	1.70184
2.83442	1.67255	1.43648	1.73533	1.70253
2.83506	1.67262	1.43712	1.73597	1.70321
2.83569	1.67339	1.43775	1.7366	1.70389
2.83632	1.67405	1.43838	1.73724	1.70458
2.83696	1.67547	1.43902	1.73787	1.70526
2.83759	1.67609	1.43965	1.7385	1.70594
2.83822	1.67664	1.44028	1.73913	1.70662
2.83885	1.67811	1.44091	1.73976	1.7073
2.83948	1.67893	1.44154	1.74039	1.70797
2.84011	1.67971	1.44217	1.74102	1.70865
2.84073	1.68103	1.44279	1.74165	1.70933
2.84136	1.68034	1.44342	1.74227	1.71
2.84198	1.68052	1.44404	1.7429	1.71067
2.84261	1.68203	1.44467	1.74352	1.71135
2.84323	1.68264	1.44529	1.74415	1.71202
2.84386	1.68428	1.44592	1.74477	1.71269
2.84448	1.68486	1.44654	1.74539	1.71336
2.8451	1.68607	1.44716	1.74601	1.71402
2.84572	1.68682	1.44778	1.74663	1.71469
2.84634	1.68675	1.4484	1.74725	1.71536
2.84696	1.68768	1.44902	1.74787	1.71602
2.84757	1.68867	1.44963	1.74849	1.71669
2.84819	1.69041	1.45025	1.7491	1.71735
2.8488	1.692	1.45086	1.74972	1.71801
2.84942	1.69252	1.45148	1.75033	1.71867
2.85003	1.69319	1.45209	1.75095	1.71933
2.85065	1.69395	1.45271	1.75156	1.71999
2.85126	1.6935	1.45332	1.75217	1.72065
2.85187	1.69548	1.45393	1.75278	1.72131
2.85248	1.69541	1.45454	1.75339	1.72196
2.85309	1.69594	1.45515	1.754	1.72262
2.8537	1.69789	1.45576	1.75461	1.72327
2.85431	1.69781	1.45637	1.75522	1.72392
2.85491	1.69844	1.45697	1.75583	1.72458
2.85552	1.70002	1.45758	1.75643	1.72523
2.85612	1.70064	1.45818	1.75704	1.72588
2.85673	1.70143	1.45879	1.75764	1.72653
2.85733	1.70313	1.45939	1.75825	1.72717
2.85794	1.70362	1.46	1.75885	1.72782
2.85854	1.70372	1.4606	1.75945	1.72847
2.85914	1.70586	1.4612	1.76005	1.72911
2.85974	1.70603	1.4618	1.76065	1.72976
2.86034	1.70654	1.4624	1.76125	1.7304
2.86094	1.7078	1.463	1.76185	1.73104
2.86153	1.70864	1.46359	1.76245	1.73169
2.86213	1.70921	1.46419	1.76304	1.73233
2.86273	1.70927	1.46479	1.76364	1.73297
2.86332	1.7098	1.46538	1.76424	1.7336
2.86392	1.71006	1.46598	1.76483	1.73424
2.86451	1.71059	1.46657	1.76542	1.73488
2.8651	1.7116	1.46716	1.76602	1.73551
2.8657	1.71195	1.46776	1.76661	1.73615
2.86629	1.71256	1.46835	1.7672	1.73678
2.86688	1.71334	1.46894	1.76779	1.73742
2.86747	1.7139	1.46953	1.76838	1.73805
2.86806	1.71607	1.47012	1.76897	1.73868
2.86864	1.71608	1.4707	1.76956	1.73931
2.86923	1.71645	1.47129	1.77014	1.73994
2.86982	1.71718	1.47188	1.77073	1.74057
2.8704	1.71764	1.47246	1.77132	1.7412
2.87099	1.71827	1.47305	1.7719	1.74182
2.87157	1.71886	1.47363	1.77249	1.74245
2.87216	1.71955	1.47422	1.77307	1.74307
2.87274	1.72046	1.4748	1.77365	1.7437
2.87332	1.72118	1.47538	1.77423	1.74432
2.8739	1.72179	1.47596	1.77481	1.74494
2.87448	1.72255	1.47654	1.77539	1.74556
2.87506	1.72315	1.47712	1.77597	1.74618
2.87564	1.72347	1.4777	1.77655	1.7468
2.87622	1.72387	1.47828	1.77713	1.74742
2.87679	1.72342	1.47885	1.77771	1.74804
2.87737	1.72404	1.47943	1.77828	1.74866
2.87795	1.72521	1.48001	1.77886	1.74927
2.87852	1.72607	1.48058	1.77943	1.74989
2.8791	1.72727	1.48116	1.78001	1.7505
2.87967	1.72863	1.48173	1.78058	1.75112
2.88024	1.72909	1.4823	1.78115	1.75173
2.88081	1.72901	1.48287	1.78173	1.75234
2.88138	1.72936	1.48344	1.7823	1.75295
2.88195	1.72975	1.48401	1.78287	1.75356
2.88252	1.7303	1.48458	1.78344	1.75417
2.88309	1.73052	1.48515	1.78401	1.75478
2.88366	1.73124	1.48572	1.78457	1.75539
2.88423	1.73185	1.48629	1.78514	1.75599
2.8848	1.73265	1.48686	1.78571	1.7566
2.88536	1.73264	1.48742	1.78627	1.7572
2.88593	1.73307	1.48799	1.78684	1.75781
2.88649	1.73362	1.48855	1.7874	1.75841
2.88705	1.73401	1.48911	1.78797	1.75901
2.88762	1.73381	1.48968	1.78853	1.75961
2.88818	1.73451	1.49024	1.78909	1.76022
2.88874	1.7352	1.4908	1.78965	1.76082
2.8893	1.73598	1.49136	1.79021	1.76141
2.88986	1.73629	1.49192	1.79077	1.76201
2.89042	1.7376	1.49248	1.79133	1.76261
2.89098	1.73834	1.49304	1.79189	1.76321
2.89154	1.73884	1.4936	1.79245	1.7638
2.89209	1.73958	1.49415	1.79301	1.7644
2.89265	1.73957	1.49471	1.79356	1.76499
2.89321	1.74082	1.49527	1.79412	1.76559
2.89376	1.74103	1.49582	1.79467	1.76618
2.89432	1.74138	1.49638	1.79523	1.76677
2.89487	1.74286	1.49693	1.79578	1.76736
2.89542	1.7434	1.49748	1.79634	1.76795
2.89597	1.74373	1.49803	1.79689	1.76854
2.89653	1.74425	1.49859	1.79744	1.76913
2.89708	1.74465	1.49914	1.79799	1.76972
2.89763	1.74471	1.49969	1.79854	1.7703
2.89818	1.74499	1.50024	1.79909	1.77089
2.89873	1.74617	1.50079	1.79964	1.77147
2.89927	1.74664	1.50133	1.80019	1.77206
2.89982	1.74715	1.50188	1.80073	1.77264
2.90037	1.74741	1.50243	1.80128	1.77323
2.90091	1.74789	1.50297	1.80183	1.77381
2.90146	1.74834	1.50352	1.80237	1.77439
2.902	1.74877	1.50406	1.80292	1.77497
2.90255	1.75056	1.50461	1.80346	1.77555
2.90309	1.75115	1.50515	1.804	1.77613
2.90363	1.75189	1.50569	1.80455	1.77671
2.90417	1.75234	1.50623	1.80509	1.77729
2.90472	1.75316	1.50678	1.80563	1.77786
2.90526	1.75357	1.50732	1.80617	1.77844
2.9058	1.75413	1.50786	1.80671	1.77901
2.90634	1.75456	1.5084	1.80725	1.77959
2.90687	1.75483	1.50893	1.80779	1.78016
2.90741	1.75566	1.50947	1.80832	1.78074
2.90795	1.75584	1.51001	1.80886	1.78131
2.90849	1.75612	1.51055	1.8094	1.78188
2.90902	1.75649	1.51108	1.80993	1.78245
2.90956	1.75685	1.51162	1.81047	1.78302
2.91009	1.75689	1.51215	1.811	1.78359
2.91062	1.75743	1.51268	1.81154	1.78416
2.91116	1.75784	1.51322	1.81207	1.78473
2.91169	1.7589	1.51375	1.8126	1.78529
2.91222	1.75926	1.51428	1.81314	1.78586
2.91275	1.75999	1.51481	1.81367	1.78642
2.91328	1.76092	1.51534	1.8142	1.78699
2.91381	1.76184	1.51587	1.81473	1.78755
2.91434	1.76257	1.5164	1.81526	1.78812
2.91487	1.76334	1.51693	1.81578	1.78868
2.9154	1.764	1.51746	1.81631	1.78924
2.91593	1.76489	1.51799	1.81684	1.7898
2.91645	1.76531	1.51851	1.81737	1.79036
2.91698	1.76634	1.51904	1.81789	1.79092
2.91751	1.76711	1.51957	1.81842	1.79148
2.91803	1.76847	1.52009	1.81894	1.79204
2.91855	1.76851	1.52061	1.81947	1.7926
2.91908	1.76924	1.52114	1.81999	1.79315
2.9196	1.76999	1.52166	1.82051	1.79371
2.92012	1.77024	1.52218	1.82104	1.79427
2.92065	1.77109	1.5227	1.82156	1.79482
2.92117	1.77207	1.52323	1.82208	1.79537
2.92169	1.77243	1.52375	1.8226	1.79593
2.92221	1.77306	1.52427	1.82312	1.79648
2.92273	1.77306	1.52479	1.82364	1.79703
2.92324	1.77346	1.5253	1.82416	1.79758
2.92376	1.77411	1.52582	1.82468	1.79813
2.92428	1.77459	1.52634	1.82519	1.79868
2.9248	1.77546	1.52686	1.82571	1.79923
2.92531	1.77558	1.52737	1.82623	1.79978
2.92583	1.77637	1.52789	1.82674	1.80033
2.92634	1.7774	1.5284	1.82726	1.80088
2.92686	1.77794	1.52892	1.82777	1.80142
2.92737	1.7783	1.52943	1.82828	1.80197
2.92788	1.77884	1.52994	1.8288	1.80251
2.9284	1.78018	1.53046	1.82931	1.80306
2.92891	1.78048	1.53097	1.82982	1.8036
2.92942	1.78101	1.53148	1.83033	1.80414
2.92993	1.78194	1.53199	1.83084	1.80469
2.93044	1.78245	1.5325	1.83135	1.80523
2.93095	1.78281	1.53301	1.83186	1.80577
2.93146	1.78333	1.53352	1.83237	1.80631
2.93197	1.78335	1.53403	1.83288	1.80685
2.93247	1.7843	1.53453	1.83339	1.80739
2.93298	1.78455	1.53504	1.83389	1.80793
2.93349	1.78511	1.53555	1.8344	1.80846
2.93399	1.78588	1.53605	1.83491	1.809
2.9345	1.78618	1.53656	1.83541	1.80954
2.935	1.78673	1.53706	1.83592	1.81007
2.93551	1.78676	1.53757	1.83642	1.81061
2.93601	1.78718	1.53807	1.83692	1.81114
2.93651	1.78794	1.53857	1.83743	1.81168
2.93702	1.78843	1.53908	1.83793	1.81221
2.93752	1.78913	1.53958	1.83843	1.81274
2.93802	1.78957	1.54008	1.83893	1.81327
2.93852	1.79045	1.54058	1.83943	1.8138
2.93902	1.79088	1.54108	1.83993	1.81433
2.93952	1.79097	1.54158	1.84043	1.81486
2.94002	1.79207	1.54208	1.84093	1.81539
2.94052	1.79267	1.54258	1.84143	1.81592
2.94101	1.7931	1.54307	1.84193	1.81645
2.94151	1.79398	1.54357	1.84242	1.81698
2.94201	1.79431	1.54407	1.84292	1.8175
2.9425	1.79488	1.54456	1.84342	1.81803
2.943	1.79525	1.54506	1.84391	1.81855
2.94349	1.79488	1.54555	1.84441	1.81908
2.94399	1.79554	1.54605	1.8449	1.8196
2.94448	1.79633	1.54654	1.8454	1.82013
2.94498	1.79664	1.54704	1.84589	1.82065
2.94547	1.79719	1.54753	1.84638	1.82117
2.94596	1.79748	1.54802	1.84687	1.82169
2.94645	1.79798	1.54851	1.84737	1.82221
2.94694	1.79894	1.549	1.84786	1.82273
2.94743	1.7998	1.54949	1.84835	1.82325
2.94792	1.80037	1.54998	1.84884	1.82377
2.94841	1.80103	1.55047	1.84933	1.82429
2.9489	1.80171	1.55096	1.84981	1.82481
2.94939	1.80202	1.55145	1.8503	1.82533
2.94988	1.80246	1.55194	1.85079	1.82584
2.95036	1.80298	1.55242	1.85128	1.82636
2.95085	1.80342	1.55291	1.85176	1.82687
2.95134	1.80371	1.5534	1.85225	1.82739
2.95182	1.80426	1.55388	1.85274	1.8279
2.95231	1.80497	1.55437	1.85322	1.82842
2.95279	1.80533	1.55485	1.85371	1.82893
2.95328	1.80577	1.55534	1.85419	1.82944
2.95376	1.80618	1.55582	1.85467	1.82995
2.95424	1.80738	1.5563	1.85516	1.83046
2.95472	1.80813	1.55678	1.85564	1.83097
2.95521	1.80895	1.55727	1.85612	1.83148
2.95569	1.80934	1.55775	1.8566	1.83199
2.95617	1.81009	1.55823	1.85708	1.8325
2.95665	1.81054	1.55871	1.85756	1.83301
2.95713	1.81112	1.55919	1.85804	1.83352
2.95761	1.81164	1.55967	1.85852	1.83402
2.95809	1.81289	1.56015	1.859	1.83453
2.95856	1.8134	1.56062	1.85948	1.83504
2.95904	1.81417	1.5611	1.85995	1.83554
2.95952	1.81479	1.56158	1.86043	1.83605
2.95999	1.81468	1.56205	1.86091	1.83655
2.96047	1.81524	1.56253	1.86138	1.83705
2.96095	1.81616	1.56301	1.86186	1.83756
2.96142	1.81643	1.56348	1.86233	1.83806
2.9619	1.81688	1.56396	1.86281	1.83856
2.96237	1.81725	1.56443	1.86328	1.83906
2.96284	1.81827	1.5649	1.86376	1.83956
2.96332	1.81867	1.56538	1.86423	1.84006
2.96379	1.81927	1.56585	1.8647	1.84056
2.96426	1.81941	1.56632	1.86517	1.84106
2.96473	1.81986	1.56679	1.86564	1.84156
2.9652	1.82016	1.56726	1.86611	1.84205
2.96567	1.82068	1.56773	1.86659	1.84255
2.96614	1.8214	1.5682	1.86705	1.84305
2.96661	1.82198	1.56867	1.86752	1.84354
2.96708	1.82248	1.56914	1.86799	1.84404
2.96755	1.82315	1.56961	1.86846	1.84453
2.96802	1.82395	1.57008	1.86893	1.84503
2.96848	1.82424	1.57054	1.8694	1.84552
2.96895	1.82472	1.57101	1.86986	1.84602
2.96942	1.82518	1.57148	1.87033	1.84651
2.96988	1.82576	1.57194	1.87079	1.847
2.97035	1.82684	1.57241	1.87126	1.84749
2.97081	1.82713	1.57287	1.87172	1.84798
2.97128	1.82757	1.57334	1.87219	1.84847
2.97174	1.82821	1.5738	1.87265	1.84896
2.9722	1.8286	1.57426	1.87312	1.84945
2.97267	1.82919	1.57473	1.87358	1.84994
2.97313	1.82948	1.57519	1.87404	1.85043
2.97359	1.83002	1.57565	1.8745	1.85092
2.97405	1.83037	1.57611	1.87496	1.8514
2.97451	1.83077	1.57657	1.87542	1.85189
2.97497	1.83124	1.57703	1.87589	1.85237
2.97543	1.83152	1.57749	1.87634	1.85286
2.97589	1.832	1.57795	1.8768	1.85334
2.97635	1.83241	1.57841	1.87726	1.85383
2.97681	1.83295	1.57887	1.87772	1.85431
2.97727	1.83354	1.57933	1.87818	1.8548
2.97772	1.83418	1.57978	1.87864	1.85528
2.97818	1.8347	1.58024	1.87909	1.85576
2.97864	1.83528	1.5807	1.87955	1.85624
2.97909	1.83573	1.58115	1.88001	1.85672
2.97955	1.8363	1.58161	1.88046	1.8572
2.98	1.83679	1.58206	1.88092	1.85768
2.98046	1.83746	1.58252	1.88137	1.85816
2.98091	1.83787	1.58297	1.88183	1.85864
2.98137	1.83861	1.58343	1.88228	1.85912
2.98182	1.83947	1.58388	1.88273	1.8596
2.98227	1.83996	1.58433	1.88318	1.86008
2.98272	1.84039	1.58478	1.88364	1.86055
2.98318	1.84092	1.58524	1.88409	1.86103
2.98363	1.84157	1.58569	1.88454	1.8615
2.98408	1.84205	1.58614	1.88499	1.86198
2.98453	1.8426	1.58659	1.88544	1.86245
2.98498	1.84301	1.58704	1.88589	1.86293
2.98543	1.84355	1.58749	1.88634	1.8634
2.98588	1.84402	1.58794	1.88679	1.86388
2.98632	1.84437	1.58838	1.88724	1.86435
2.98677	1.84494	1.58883	1.88768	1.86482
2.98722	1.84523	1.58928	1.88813	1.86529
2.98767	1.84572	1.58973	1.88858	1.86576
2.98811	1.84614	1.59017	1.88903	1.86623
2.98856	1.84662	1.59062	1.88947	1.8667
2.989	1.84735	1.59106	1.88992	1.86717
2.98945	1.84766	1.59151	1.89036	1.86764
2.98989	1.84814	1.59195	1.89081	1.86811
2.99034	1.84865	1.5924	1.89125	1.86858
2.99078	1.84923	1.59284	1.8917	1.86905
2.99123	1.8496	1.59329	1.89214	1.86951
2.99167	1.85005	1.59373	1.89258	1.86998
2.99211	1.85064	1.59417	1.89302	1.87045
2.99255	1.85113	1.59461	1.89347	1.87091
2.993	1.85162	1.59506	1.89391	1.87138
2.99344	1.85226	1.5955	1.89435	1.87184
2.99388	1.85284	1.59594	1.89479	1.87231
2.99432	1.85348	1.59638	1.89523	1.87277
2.99476	1.85396	1.59682	1.89567	1.87323
2.9952	1.85442	1.59726	1.89611	1.8737
2.99564	1.85488	1.5977	1.89655	1.87416
2.99607	1.85535	1.59813	1.89699	1.87462
2.99651	1.85582	1.59857	1.89742	1.87508
2.99695	1.85662	1.59901	1.89786	1.87554
2.99739	1.85688	1.59945	1.8983	1.876
2.99782	1.85765	1.59988	1.89874	1.87646
2.99826	1.85806	1.60032	1.89917	1.87692
2.9987	1.85853	1.60076	1.89961	1.87738
2.99913	1.85882	1.60119	1.90004	1.87784
2.99957	1.85911	1.60163	1.90048	1.8783
3	1.85949	1.60206	1.90091	1.87875

## Sheet: Fig 3 Supp 1B
Circulairty as function of probability of becoming pioneer							Theoretical solution
							Probability of becoming pioneer	Fraction of pioneers (or pioneer ancestors)
10-6	10-5	10-4	10-3	10-2	10-1		-6	1.19999e-05
0	0.00019873	0.0061476	0.0060844	0.13067	0.72968		-4.95861	0.000131992
0	0	0.00047699	0.036812	0.091792	0.75959		-4.67778	0.000251971
0	2.98e-05	0.00066444	0.0091974	0.1339	0.7696		-4.50864	0.000371937
0	0.00018853	0.00027875	0.010457	0.18785	0.74242		-4.38722	0.000491889
0	0	0.00064355	0.014156	0.10129	0.75859		-4.29243	0.000611828
0	0.00062864	0.0027639	0.0064978	0.10477	0.78403		-4.21467	0.000731754
0	8.97e-05	0.00091994	0.021274	0.1632	0.7417		-4.14874	0.000851667
2.99e-05	0.00016976	0.00040955	0.010881	0.10899	0.74327		-4.09151	0.000971567
0	0.00018838	0.00035865	0.017944	0.10689	0.73482		-4.04096	0.00109145
0	9.92e-05	0.0002882	0.0063987	0.1677	0.73158		-3.99568	0.00121133
0	3.97e-05	0.00055983	0.011832	0.12439	0.74013		-3.95468	0.00133119
0	0.00015869	0.0006551	0.0080816	0.11968	0.74459		-3.91721	0.00145103
0	9.94e-06	0.00087637	0.0084508	0.12385	0.73729		-3.88273	0.00157087
0	5.99e-05	0.0011099	0.0084712	0.1556	0.7776		-3.85078	0.00169069
2e-05	0.00071759	0.00089748	0.010846	0.11287	0.79396		-3.82102	0.0018105
0	0.00017951	0.0019466	0.013908	0.13472	0.74868		-3.79317	0.00193029
0	0.00016988	0.0006871	0.02062	0.12419	0.73695		-3.767	0.00205007
0	0.00014954	0.00030831	0.017199	0.12458	0.70146		-3.74232	0.00216984
0	0	0.00027955	0.0064438	0.14738	0.80855		-3.71897	0.00228959
0	0.00083747	0.0007674	0.011851	0.092027	0.76307		-3.6968	0.00240934
0	5.96e-05	0.00021916	0.091971	0.10641	0.76129		-3.67572	0.00252906
1e-05	7.95e-05	0.0002782	0.010519	0.11024	0.72776		-3.65561	0.00264878
0	4.95e-05	0.00084246	0.0074742	0.1789	0.7606		-3.63639	0.00276848
0	0	0.00056566	0.0074861	0.087999	0.76138		-3.61798	0.00288817
0	0.00025956	0.0013825	0.0097761	0.093326	0.79598		-3.60033	0.00300785
0	9.95e-05	0.00049578	0.0085588	0.12415	0.74685		-3.58336	0.00312751
0	1.98e-05	0.00056842	0.010889	0.13968	0.72999		-3.56703	0.00324716
0	9.95e-06	0.00072945	0.010934	0.14899	0.77702		-3.55129	0.00336679
0	2e-05	0.0010719	0.016635	0.12108	0.80371		-3.53611	0.00348642
0	2.97e-05	0.0090189	0.0095888	0.098058	0.76952		-3.52143	0.00360603
0	4.98e-05	0.00082946	0.0071714	0.092618	0.75085		-3.50724	0.00372562
0	1.99e-05	0.00063845	0.084534	0.12173	0.75263		-3.49349	0.00384521
0	2e-05	0.00085948	0.0093345	0.11272	0.72099		-3.48017	0.00396478
0	2.99e-05	0.00085899	0.0084583	0.11235	0.73436		-3.46725	0.00408433
0	1.98e-05	0.00080985	0.009026	0.19056	0.76954		-3.45469	0.00420388
0	0.00098597	0.0023127	0.010399	0.10192	0.75978		-3.44249	0.00432341
0	6e-05	0.0010142	0.011568	0.10416	0.78477		-3.43063	0.00444293
1e-05	9.96e-06	0.00049563	0.0089277	0.097563	0.756		-3.41908	0.00456243
0	3e-05	0.00079844	0.0075611	0.089874	0.7389		-3.40782	0.00468192
9.98e-06	3.96e-05	0.00055831	0.0082503	0.13958	0.75104		-3.39686	0.0048014
0	2.97e-05	0.00051938	0.0080223	0.13255	0.72597		-3.38616	0.00492087
0	4.96e-05	0.00042685	0.065861	0.13097	0.76299		-3.37572	0.00504032
0	3.96e-05	0.00075715	0.014067	0.13298	0.77272		-3.36552	0.00515976
1.99e-05	9.97e-06	0.00042948	0.014045	0.09762	0.77631		-3.35556	0.00527918
0	1.99e-05	0.00031811	0.013717	0.10879	0.7766		-3.34582	0.0053986
0	0	0.00047722	0.0067465	0.16144	0.73786		-3.3363	0.005518
0	6.98e-05	0.00039953	0.011064	0.17379	0.73134		-3.32698	0.00563738
1.99e-05	2.98e-05	0.024269	0.01117	0.10653	0.776		-3.31785	0.00575675
9.9e-06	2.98e-05	0.00098255	0.011489	0.11832	0.74954		-3.30892	0.00587611
0	1e-05	0.00062536	0.011579	0.10406	0.74003		-3.30016	0.00599546
0	5.99e-05	0.00038711	0.0075829	0.13073	0.71966		-3.29158	0.0061148
0	0	0.00037644	0.0081994	0.12755	0.72442		-3.28316	0.00623412
0	0.00026888	0.001107	0.014464	0.10499	0.78329		-3.27491	0.00635342
0	9.99e-06	0.0013936	0.0055835	0.13383	0.76616		-3.2668	0.00647272
0	7e-05	0.00222	0.0092364	0.1509	0.81123		-3.25885	0.006592
9.91e-06	9.98e-06	0.00028865	0.013622	0.19014	0.75141		-3.25104	0.00671127
0	9.94e-06	0.001359	0.012789	0.11747	0.72872		-3.24336	0.00683052
3.98e-05	9.94e-06	0.00068671	0.020897	0.14619	0.73986		-3.23582	0.00694976
9.91e-06	9.99e-06	0.00066826	0.014942	0.12636	0.78428		-3.22841	0.00706899
0	1.99e-05	0.00075957	0.010166	0.10482	0.70242		-3.22113	0.00718821
0	1.99e-05	0.0017864	0.040868	0.10275	0.72968		-3.21396	0.00730741
0	9.91e-06	0.00038641	0.016435	0.10318	0.78437		-3.20691	0.0074266
0	0.00011933	0.00052703	0.0079292	0.1078	0.7405		-3.19997	0.00754578
0	2.99e-05	0.0010123	0.00867	0.13075	0.74088		-3.19314	0.00766494
0	4.98e-05	0.00044657	0.0075619	0.11527	0.73433		-3.18642	0.00778409
0	5.99e-05	0.00039832	0.010365	0.11634	0.75861		-3.1798	0.00790323
0	0	0.00082545	0.0049611	0.12466	0.77526		-3.17328	0.00802235
0	0.00012935	0.00071886	0.0074309	0.11771	0.72814		-3.16685	0.00814146
0	0.0099319	0.00073667	0.012299	0.11774	0.79782		-3.16052	0.00826056
0	9.93e-06	0.00048927	0.0095617	0.10562	0.76125		-3.15428	0.00837964
9.93e-06	0	0.0002783	0.0091078	0.11772	0.7478		-3.14813	0.00849871
0	7.98e-05	0.0006756	0.0071143	0.092749	0.7793		-3.14206	0.00861777
9.95e-06	9.92e-06	0.00082682	0.029081	0.13494	0.72486		-3.13608	0.00873682
0	0.00015934	0.0019161	0.029564	0.10775	0.72277		-3.13018	0.00885585
0	0.00012915	0.00044825	0.0088809	0.095853	0.74481		-3.12436	0.00897487
0	4.96e-05	0.00059795	0.010136	0.16619	0.7692		-3.11862	0.00909387
9.93e-06	9.9e-06	0.00095214	0.01346	0.11923	0.72339		-3.11295	0.00921287
0	7.93e-05	0.0017132	0.0080241	0.13766	0.78775		-3.10735	0.00933185
9.98e-06	3.98e-05	0.0013823	0.009359	0.13735	0.77905		-3.10182	0.00945081
0	0	0.0004487	0.014357	0.1017	0.72522		-3.09637	0.00956977
0	0	0.00051563	0.010547	0.18077	0.79171		-3.09098	0.00968871
0	9.99e-06	0.00066352	0.036129	0.16549	0.74187		-3.08566	0.00980763
0	6.95e-05	0.0053279	0.011358	0.10321	0.72846		-3.0804	0.00992655
0	0	0.0050084	0.042851	0.14175	0.76537		-3.0752	0.0100455
0	0	0.0074145	0.014575	0.11154	0.78589		-3.07007	0.0101643
0.00030913	0	0.00064719	0.0083229	0.11101	0.73548		-3.065	0.0102832
0	5.99e-05	0.0016279	0.011317	0.10558	0.7644		-3.05998	0.0104021
0	9.95e-06	0.00060468	0.010182	0.1152	0.75009		-3.05502	0.0105209
0	2.98e-05	0.0026863	0.015404	0.10027	0.78113		-3.05012	0.0106398
0	5.97e-05	0.00068482	0.0081652	0.13427	0.76706		-3.04528	0.0107586
0	0.00019914	0.00069974	0.0081027	0.098444	0.72733		-3.04048	0.0108774
0	9.97e-05	0.00039919	0.0069561	0.10571	0.79645		-3.03574	0.0109962
0	0.00015948	0.00091561	0.0082192	0.1189	0.72547		-3.03105	0.011115
0	0.00013988	0.0005375	0.015015	0.16409	0.73803		-3.02641	0.0112337
0.00015999	0.0001392	0.0043094	0.0098413	0.10628	0.71959		-3.02182	0.0113525
9.99e-06	6.94e-05	0.0019085	0.018105	0.14005	0.73053		-3.01728	0.0114712
0	0	0.00051828	0.0093148	0.10861	0.77608		-3.01278	0.01159
0	2e-05	0.00062948	0.0079031	0.092403	0.77004		-3.00833	0.0117087
9.94e-06	3.96e-05	0.0004682	0.0075761	0.096743	0.70242		-3.00393	0.0118274
0	2e-05	0.0014873	0.010788	0.1603	0.74337		-2.99957	0.0119461
							-2.99525	0.0120648
							-2.99097	0.0121834
							-2.98674	0.0123021
							-2.98255	0.0124207
							-2.9784	0.0125394
							-2.97428	0.012658
							-2.97021	0.0127766
							-2.96617	0.0128952
							-2.96218	0.0130137
							-2.95821	0.0131323
							-2.95429	0.0132508
							-2.95039	0.0133694
							-2.94654	0.0134879
							-2.94271	0.0136064
							-2.93892	0.0137249
							-2.93517	0.0138434
							-2.93144	0.0139619
							-2.92775	0.0140803
							-2.92409	0.0141988
							-2.92046	0.0143172
							-2.91686	0.0144356
							-2.91328	0.014554
							-2.90974	0.0146724
							-2.90623	0.0147908
							-2.90274	0.0149091
							-2.89928	0.0150275
							-2.89585	0.0151458
							-2.89245	0.0152642
							-2.88907	0.0153825
							-2.88572	0.0155008
							-2.8824	0.0156191
							-2.8791	0.0157373
							-2.87582	0.0158556
							-2.87257	0.0159738
							-2.86934	0.0160921
							-2.86614	0.0162103
							-2.86296	0.0163285
							-2.85981	0.0164467
							-2.85667	0.0165649
							-2.85356	0.0166831
							-2.85047	0.0168012
							-2.84741	0.0169194
							-2.84436	0.0170375
							-2.84134	0.0171556
							-2.83833	0.0172737
							-2.83535	0.0173918
							-2.83239	0.0175099
							-2.82944	0.017628
							-2.82652	0.017746
							-2.82362	0.017864
							-2.82074	0.0179821
							-2.81787	0.0181001
							-2.81502	0.0182181
							-2.8122	0.0183361
							-2.80939	0.018454
							-2.8066	0.018572
							-2.80382	0.01869
							-2.80107	0.0188079
							-2.79833	0.0189258
							-2.79561	0.0190437
							-2.7929	0.0191616
							-2.79022	0.0192795
							-2.78755	0.0193974
							-2.78489	0.0195152
							-2.78225	0.0196331
							-2.77963	0.0197509
							-2.77702	0.0198687
							-2.77443	0.0199865
							-2.77186	0.0201043
							-2.7693	0.0202221
							-2.76675	0.0203399
							-2.76422	0.0204576
							-2.7617	0.0205754
							-2.7592	0.0206931
							-2.75671	0.0208108
							-2.75424	0.0209285
							-2.75178	0.0210462
							-2.74934	0.0211639
							-2.7469	0.0212816
							-2.74449	0.0213992
							-2.74208	0.0215168
							-2.73969	0.0216345
							-2.73731	0.0217521
							-2.73495	0.0218697
							-2.73259	0.0219873
							-2.73025	0.0221048
							-2.72793	0.0222224
							-2.72561	0.0223399
							-2.72331	0.0224575
							-2.72102	0.022575
							-2.71874	0.0226925
							-2.71647	0.02281
							-2.71422	0.0229275
							-2.71197	0.0230449
							-2.70974	0.0231624
							-2.70752	0.0232798
							-2.70531	0.0233973
							-2.70312	0.0235147
							-2.70093	0.0236321
							-2.69875	0.0237495
							-2.69659	0.0238669
							-2.69443	0.0239842
							-2.69229	0.0241016
							-2.69016	0.0242189
							-2.68803	0.0243363
							-2.68592	0.0244536
							-2.68382	0.0245709
							-2.68173	0.0246882
							-2.67965	0.0248054
							-2.67757	0.0249227
							-2.67551	0.0250399
							-2.67346	0.0251572
							-2.67142	0.0252744
							-2.66938	0.0253916
							-2.66736	0.0255088
							-2.66535	0.025626
							-2.66334	0.0257432
							-2.66134	0.0258603
							-2.65936	0.0259775
							-2.65738	0.0260946
							-2.65541	0.0262117
							-2.65345	0.0263288
							-2.6515	0.0264459
							-2.64956	0.026563
							-2.64762	0.0266801
							-2.6457	0.0267971
							-2.64378	0.0269142
							-2.64187	0.0270312
							-2.63997	0.0271482
							-2.63808	0.0272652
							-2.6362	0.0273822
							-2.63432	0.0274992
							-2.63246	0.0276162
							-2.6306	0.0277331
							-2.62875	0.02785
							-2.6269	0.027967
							-2.62507	0.0280839
							-2.62324	0.0282008
							-2.62142	0.0283177
							-2.61961	0.0284346
							-2.6178	0.0285514
							-2.61601	0.0286683
							-2.61422	0.0287851
							-2.61243	0.0289019
							-2.61066	0.0290187
							-2.60889	0.0291355
							-2.60713	0.0292523
							-2.60537	0.0293691
							-2.60363	0.0294858
							-2.60189	0.0296026
							-2.60015	0.0297193
							-2.59843	0.029836
							-2.59671	0.0299528
							-2.595	0.0300694
							-2.59329	0.0301861
							-2.59159	0.0303028
							-2.5899	0.0304195
							-2.58821	0.0305361
							-2.58653	0.0306527
							-2.58486	0.0307693
							-2.58319	0.0308859
							-2.58153	0.0310025
							-2.57988	0.0311191
							-2.57823	0.0312357
							-2.57659	0.0313522
							-2.57496	0.0314688
							-2.57333	0.0315853
							-2.5717	0.0317018
							-2.57009	0.0318183
							-2.56848	0.0319348
							-2.56687	0.0320513
							-2.56527	0.0321678
							-2.56368	0.0322842
							-2.56209	0.0324006
							-2.56051	0.0325171
							-2.55893	0.0326335
							-2.55736	0.0327499
							-2.5558	0.0328663
							-2.55424	0.0329826
							-2.55269	0.033099
							-2.55114	0.0332153
							-2.5496	0.0333317
							-2.54806	0.033448
							-2.54653	0.0335643
							-2.545	0.0336806
							-2.54348	0.0337969
							-2.54197	0.0339132
							-2.54046	0.0340294
							-2.53895	0.0341457
							-2.53745	0.0342619
							-2.53596	0.0343781
							-2.53447	0.0344943
							-2.53298	0.0346105
							-2.5315	0.0347267
							-2.53003	0.0348429
							-2.52856	0.034959
							-2.5271	0.0350752
							-2.52564	0.0351913
							-2.52418	0.0353074
							-2.52273	0.0354235
							-2.52129	0.0355396
							-2.51985	0.0356557
							-2.51841	0.0357717
							-2.51698	0.0358878
							-2.51556	0.0360038
							-2.51414	0.0361199
							-2.51272	0.0362359
							-2.51131	0.0363519
							-2.5099	0.0364679
							-2.5085	0.0365838
							-2.5071	0.0366998
							-2.50571	0.0368158
							-2.50432	0.0369317
							-2.50293	0.0370476
							-2.50155	0.0371635
							-2.50018	0.0372794
							-2.4988	0.0373953
							-2.49744	0.0375112
							-2.49607	0.0376271
							-2.49471	0.0377429
							-2.49336	0.0378587
							-2.49201	0.0379746
							-2.49066	0.0380904
							-2.48932	0.0382062
							-2.48798	0.038322
							-2.48665	0.0384377
							-2.48532	0.0385535
							-2.48399	0.0386692
							-2.48267	0.038785
							-2.48135	0.0389007
							-2.48004	0.0390164
							-2.47873	0.0391321
							-2.47743	0.0392478
							-2.47612	0.0393634
							-2.47483	0.0394791
							-2.47353	0.0395947
							-2.47224	0.0397104
							-2.47095	0.039826
							-2.46967	0.0399416
							-2.46839	0.0400572
							-2.46712	0.0401728
							-2.46585	0.0402883
							-2.46458	0.0404039
							-2.46332	0.0405194
							-2.46206	0.040635
							-2.4608	0.0407505
							-2.45955	0.040866
							-2.4583	0.0409815
							-2.45705	0.0410969
							-2.45581	0.0412124
							-2.45457	0.0413279
							-2.45333	0.0414433
							-2.4521	0.0415587
							-2.45087	0.0416741
							-2.44965	0.0417895
							-2.44843	0.0419049
							-2.44721	0.0420203
							-2.446	0.0421357
							-2.44478	0.042251
							-2.44358	0.0423664
							-2.44237	0.0424817
							-2.44117	0.042597
							-2.43997	0.0427123
							-2.43878	0.0428276
							-2.43759	0.0429429
							-2.4364	0.0430581
							-2.43522	0.0431734
							-2.43403	0.0432886
							-2.43286	0.0434038
							-2.43168	0.043519
							-2.43051	0.0436342
							-2.42934	0.0437494
							-2.42817	0.0438646
							-2.42701	0.0439797
							-2.42585	0.0440949
							-2.4247	0.04421
							-2.42354	0.0443251
							-2.42239	0.0444403
							-2.42125	0.0445554
							-2.4201	0.0446704
							-2.41896	0.0447855
							-2.41782	0.0449006
							-2.41669	0.0450156
							-2.41556	0.0451306
							-2.41443	0.0452457
							-2.4133	0.0453607
							-2.41218	0.0454757
							-2.41106	0.0455906
							-2.40994	0.0457056
							-2.40882	0.0458206
							-2.40771	0.0459355
							-2.4066	0.0460504
							-2.4055	0.0461654
							-2.40439	0.0462803
							-2.40329	0.0463952
							-2.4022	0.04651
							-2.4011	0.0466249
							-2.40001	0.0467398
							-2.39892	0.0468546
							-2.39783	0.0469694
							-2.39675	0.0470843
							-2.39567	0.0471991
							-2.39459	0.0473138
							-2.39351	0.0474286
							-2.39244	0.0475434
							-2.39137	0.0476581
							-2.3903	0.0477729
							-2.38923	0.0478876
							-2.38817	0.0480023
							-2.38711	0.048117
							-2.38605	0.0482317
							-2.385	0.0483464
							-2.38394	0.0484611
							-2.38289	0.0485757
							-2.38185	0.0486904
							-2.3808	0.048805
							-2.37976	0.0489196
							-2.37872	0.0490342
							-2.37768	0.0491488
							-2.37665	0.0492634
							-2.37561	0.0493779
							-2.37458	0.0494925
							-2.37356	0.049607
							-2.37253	0.0497215
							-2.37151	0.0498361
							-2.37049	0.0499506
							-2.36947	0.050065
							-2.36845	0.0501795
							-2.36744	0.050294
							-2.36643	0.0504084
							-2.36542	0.0505229
							-2.36442	0.0506373
							-2.36341	0.0507517
							-2.36241	0.0508661
							-2.36141	0.0509805
							-2.36041	0.0510949
							-2.35942	0.0512092
							-2.35843	0.0513236
							-2.35744	0.0514379
							-2.35645	0.0515522
							-2.35546	0.0516665
							-2.35448	0.0517808
							-2.3535	0.0518951
							-2.35252	0.0520094
							-2.35154	0.0521237
							-2.35057	0.0522379
							-2.3496	0.0523521
							-2.34863	0.0524664
							-2.34766	0.0525806
							-2.34669	0.0526948
							-2.34573	0.0528089
							-2.34477	0.0529231
							-2.34381	0.0530373
							-2.34285	0.0531514
							-2.34189	0.0532656
							-2.34094	0.0533797
							-2.33999	0.0534938
							-2.33904	0.0536079
							-2.33809	0.053722
							-2.33715	0.053836
							-2.3362	0.0539501
							-2.33526	0.0540641
							-2.33433	0.0541782
							-2.33339	0.0542922
							-2.33245	0.0544062
							-2.33152	0.0545202
							-2.33059	0.0546342
							-2.32966	0.0547482
							-2.32873	0.0548621
							-2.32781	0.0549761
							-2.32689	0.05509
							-2.32597	0.0552039
							-2.32505	0.0553178
							-2.32413	0.0554317
							-2.32321	0.0555456
							-2.3223	0.0556595
							-2.32139	0.0557733
							-2.32048	0.0558872
							-2.31957	0.056001
							-2.31867	0.0561148
							-2.31776	0.0562286
							-2.31686	0.0563424
							-2.31596	0.0564562
							-2.31506	0.05657
							-2.31417	0.0566837
							-2.31327	0.0567975
							-2.31238	0.0569112
							-2.31149	0.0570249
							-2.3106	0.0571386
							-2.30972	0.0572523
							-2.30883	0.057366
							-2.30795	0.0574797
							-2.30706	0.0575933
							-2.30619	0.057707
							-2.30531	0.0578206
							-2.30443	0.0579342
							-2.30356	0.0580478
							-2.30268	0.0581614
							-2.30181	0.058275
							-2.30094	0.0583885
							-2.30008	0.0585021
							-2.29921	0.0586156
							-2.29835	0.0587292
							-2.29748	0.0588427
							-2.29662	0.0589562
							-2.29576	0.0590697
							-2.29491	0.0591832
							-2.29405	0.0592966
							-2.2932	0.0594101
							-2.29234	0.0595235
							-2.29149	0.059637
							-2.29065	0.0597504
							-2.2898	0.0598638
							-2.28895	0.0599772
							-2.28811	0.0600906
							-2.28727	0.0602039
							-2.28643	0.0603173
							-2.28559	0.0604306
							-2.28475	0.0605439
							-2.28391	0.0606573
							-2.28308	0.0607706
							-2.28225	0.0608839
							-2.28142	0.0609971
							-2.28059	0.0611104
							-2.27976	0.0612237
							-2.27893	0.0613369
							-2.27811	0.0614501
							-2.27728	0.0615633
							-2.27646	0.0616766
							-2.27564	0.0617897
							-2.27482	0.0619029
							-2.27401	0.0620161
							-2.27319	0.0621292
							-2.27238	0.0622424
							-2.27157	0.0623555
							-2.27075	0.0624686
							-2.26994	0.0625817
							-2.26914	0.0626948
							-2.26833	0.0628079
							-2.26753	0.062921
							-2.26672	0.063034
							-2.26592	0.0631471
							-2.26512	0.0632601
							-2.26432	0.0633731
							-2.26352	0.0634861
							-2.26273	0.0635991
							-2.26193	0.0637121
							-2.26114	0.0638251
							-2.26035	0.063938
							-2.25956	0.0640509
							-2.25877	0.0641639
							-2.25798	0.0642768
							-2.2572	0.0643897
							-2.25641	0.0645026
							-2.25563	0.0646155
							-2.25485	0.0647283
							-2.25407	0.0648412
							-2.25329	0.064954
							-2.25251	0.0650669
							-2.25173	0.0651797
							-2.25096	0.0652925
							-2.25019	0.0654053
							-2.24941	0.065518
							-2.24864	0.0656308
							-2.24787	0.0657436
							-2.24711	0.0658563
							-2.24634	0.065969
							-2.24558	0.0660818
							-2.24481	0.0661945
							-2.24405	0.0663072
							-2.24329	0.0664198
							-2.24253	0.0665325
							-2.24177	0.0666452
							-2.24101	0.0667578
							-2.24026	0.0668704
							-2.2395	0.066983
							-2.23875	0.0670956
							-2.238	0.0672082
							-2.23725	0.0673208
							-2.2365	0.0674334
							-2.23575	0.0675459
							-2.235	0.0676585
							-2.23426	0.067771
							-2.23351	0.0678835
							-2.23277	0.067996
							-2.23203	0.0681085
							-2.23129	0.068221
							-2.23055	0.0683335
							-2.22981	0.0684459
							-2.22907	0.0685584
							-2.22834	0.0686708
							-2.2276	0.0687832
							-2.22687	0.0688956
							-2.22614	0.069008
							-2.22541	0.0691204
							-2.22468	0.0692328
							-2.22395	0.0693451
							-2.22323	0.0694575
							-2.2225	0.0695698
							-2.22178	0.0696821
							-2.22105	0.0697944
							-2.22033	0.0699067
							-2.21961	0.070019
							-2.21889	0.0701313
							-2.21817	0.0702435
							-2.21746	0.0703558
							-2.21674	0.070468
							-2.21602	0.0705802
							-2.21531	0.0706924
							-2.2146	0.0708046
							-2.21389	0.0709168
							-2.21318	0.071029
							-2.21247	0.0711411
							-2.21176	0.0712533
							-2.21105	0.0713654
							-2.21035	0.0714775
							-2.20964	0.0715896
							-2.20894	0.0717017
							-2.20824	0.0718138
							-2.20754	0.0719259
							-2.20684	0.0720379
							-2.20614	0.07215
							-2.20544	0.072262
							-2.20475	0.072374
							-2.20405	0.072486
							-2.20336	0.072598
							-2.20266	0.07271
							-2.20197	0.072822
							-2.20128	0.0729339
							-2.20059	0.0730459
							-2.1999	0.0731578
							-2.19921	0.0732697
							-2.19853	0.0733817
							-2.19784	0.0734936
							-2.19716	0.0736054
							-2.19647	0.0737173
							-2.19579	0.0738292
							-2.19511	0.073941
							-2.19443	0.0740528
							-2.19375	0.0741647
							-2.19307	0.0742765
							-2.1924	0.0743883
							-2.19172	0.0745001
							-2.19105	0.0746118
							-2.19037	0.0747236
							-2.1897	0.0748353
							-2.18903	0.0749471
							-2.18836	0.0750588
							-2.18769	0.0751705
							-2.18702	0.0752822
							-2.18635	0.0753939
							-2.18569	0.0755056
							-2.18502	0.0756172
							-2.18436	0.0757289
							-2.18369	0.0758405
							-2.18303	0.0759521
							-2.18237	0.0760638
							-2.18171	0.0761754
							-2.18105	0.0762869
							-2.18039	0.0763985
							-2.17973	0.0765101
							-2.17908	0.0766216
							-2.17842	0.0767332
							-2.17777	0.0768447
							-2.17711	0.0769562
							-2.17646	0.0770677
							-2.17581	0.0771792
							-2.17516	0.0772907
							-2.17451	0.0774021
							-2.17386	0.0775136
							-2.17321	0.077625
							-2.17257	0.0777365
							-2.17192	0.0778479
							-2.17128	0.0779593
							-2.17063	0.0780707
							-2.16999	0.078182
							-2.16935	0.0782934
							-2.16871	0.0784048
							-2.16807	0.0785161
							-2.16743	0.0786274
							-2.16679	0.0787387
							-2.16615	0.07885
							-2.16552	0.0789613
							-2.16488	0.0790726
							-2.16425	0.0791839
							-2.16361	0.0792951
							-2.16298	0.0794064
							-2.16235	0.0795176
							-2.16172	0.0796288
							-2.16109	0.07974
							-2.16046	0.0798512
							-2.15983	0.0799624
							-2.1592	0.0800736
							-2.15858	0.0801847
							-2.15795	0.0802959
							-2.15733	0.080407
							-2.1567	0.0805181
							-2.15608	0.0806292
							-2.15546	0.0807403
							-2.15484	0.0808514
							-2.15422	0.0809625
							-2.1536	0.0810735
							-2.15298	0.0811846
							-2.15237	0.0812956
							-2.15175	0.0814066
							-2.15113	0.0815176
							-2.15052	0.0816286
							-2.14991	0.0817396
							-2.14929	0.0818506
							-2.14868	0.0819615
							-2.14807	0.0820725
							-2.14746	0.0821834
							-2.14685	0.0822943
							-2.14624	0.0824052
							-2.14563	0.0825161
							-2.14503	0.082627
							-2.14442	0.0827379
							-2.14382	0.0828488
							-2.14321	0.0829596
							-2.14261	0.0830704
							-2.142	0.0831813
							-2.1414	0.0832921
							-2.1408	0.0834029
							-2.1402	0.0835137
							-2.1396	0.0836244
							-2.139	0.0837352
							-2.13841	0.0838459
							-2.13781	0.0839567
							-2.13721	0.0840674
							-2.13662	0.0841781
							-2.13602	0.0842888
							-2.13543	0.0843995
							-2.13484	0.0845102
							-2.13424	0.0846209
							-2.13365	0.0847315
							-2.13306	0.0848421
							-2.13247	0.0849528
							-2.13188	0.0850634
							-2.1313	0.085174
							-2.13071	0.0852846
							-2.13012	0.0853952
							-2.12954	0.0855057
							-2.12895	0.0856163
							-2.12837	0.0857268
							-2.12779	0.0858373
							-2.1272	0.0859479
							-2.12662	0.0860584
							-2.12604	0.0861689
							-2.12546	0.0862793
							-2.12488	0.0863898
							-2.1243	0.0865003
							-2.12372	0.0866107
							-2.12315	0.0867211
							-2.12257	0.0868316
							-2.122	0.086942
							-2.12142	0.0870524
							-2.12085	0.0871627
							-2.12027	0.0872731
							-2.1197	0.0873835
							-2.11913	0.0874938
							-2.11856	0.0876042
							-2.11799	0.0877145
							-2.11742	0.0878248
							-2.11685	0.0879351
							-2.11628	0.0880454
							-2.11571	0.0881556
							-2.11515	0.0882659
							-2.11458	0.0883761
							-2.11402	0.0884864
							-2.11345	0.0885966
							-2.11289	0.0887068
							-2.11233	0.088817
							-2.11176	0.0889272
							-2.1112	0.0890374
							-2.11064	0.0891475
							-2.11008	0.0892577
							-2.10952	0.0893678
							-2.10896	0.0894779
							-2.10841	0.0895881
							-2.10785	0.0896982
							-2.10729	0.0898083
							-2.10674	0.0899183
							-2.10618	0.0900284
							-2.10563	0.0901384
							-2.10508	0.0902485
							-2.10452	0.0903585
							-2.10397	0.0904685
							-2.10342	0.0905785
							-2.10287	0.0906885
							-2.10232	0.0907985
							-2.10177	0.0909085
							-2.10122	0.0910184
							-2.10067	0.0911284
							-2.10012	0.0912383
							-2.09958	0.0913482
							-2.09903	0.0914581
							-2.09849	0.091568
							-2.09794	0.0916779
							-2.0974	0.0917878
							-2.09686	0.0918976
							-2.09631	0.0920075
							-2.09577	0.0921173
							-2.09523	0.0922271
							-2.09469	0.0923369
							-2.09415	0.0924467
							-2.09361	0.0925565
							-2.09307	0.0926663
							-2.09253	0.092776
							-2.092	0.0928858
							-2.09146	0.0929955
							-2.09093	0.0931052
							-2.09039	0.093215
							-2.08986	0.0933247
							-2.08932	0.0934343
							-2.08879	0.093544
							-2.08826	0.0936537
							-2.08772	0.0937633
							-2.08719	0.093873
							-2.08666	0.0939826
							-2.08613	0.0940922
							-2.0856	0.0942018
							-2.08508	0.0943114
							-2.08455	0.094421
							-2.08402	0.0945305
							-2.08349	0.0946401
							-2.08297	0.0947496
							-2.08244	0.0948592
							-2.08192	0.0949687
							-2.08139	0.0950782
							-2.08087	0.0951877
							-2.08035	0.0952972
							-2.07982	0.0954066
							-2.0793	0.0955161
							-2.07878	0.0956255
							-2.07826	0.095735
							-2.07774	0.0958444
							-2.07722	0.0959538
							-2.0767	0.0960632
							-2.07619	0.0961726
							-2.07567	0.0962819
							-2.07515	0.0963913
							-2.07464	0.0965006
							-2.07412	0.09661
							-2.07361	0.0967193
							-2.07309	0.0968286
							-2.07258	0.0969379
							-2.07207	0.0970472
							-2.07155	0.0971565
							-2.07104	0.0972657
							-2.07053	0.097375
							-2.07002	0.0974842
							-2.06951	0.0975934
							-2.069	0.0977027
							-2.06849	0.0978119
							-2.06798	0.097921
							-2.06748	0.0980302
							-2.06697	0.0981394
							-2.06646	0.0982485
							-2.06596	0.0983577
							-2.06545	0.0984668
							-2.06495	0.0985759
							-2.06444	0.098685
							-2.06394	0.0987941
							-2.06344	0.0989032
							-2.06293	0.0990123
							-2.06243	0.0991213
							-2.06193	0.0992304
							-2.06143	0.0993394
							-2.06093	0.0994484
							-2.06043	0.0995574
							-2.05993	0.0996664
							-2.05943	0.0997754
							-2.05894	0.0998844
							-2.05844	0.0999933
							-2.05794	0.100102
							-2.05745	0.100211
							-2.05695	0.10032
							-2.05646	0.100429
							-2.05596	0.100538
							-2.05547	0.100647
							-2.05497	0.100756
							-2.05448	0.100865
							-2.05399	0.100973
							-2.0535	0.101082
							-2.05301	0.101191
							-2.05252	0.1013
							-2.05203	0.101409
							-2.05154	0.101518
							-2.05105	0.101626
							-2.05056	0.101735
							-2.05007	0.101844
							-2.04959	0.101953
							-2.0491	0.102061
							-2.04861	0.10217
							-2.04813	0.102279
							-2.04764	0.102387
							-2.04716	0.102496
							-2.04668	0.102605
							-2.04619	0.102713
							-2.04571	0.102822
							-2.04523	0.102931
							-2.04475	0.103039
							-2.04426	0.103148
							-2.04378	0.103257
							-2.0433	0.103365
							-2.04282	0.103474
							-2.04234	0.103582
							-2.04187	0.103691
							-2.04139	0.103799
							-2.04091	0.103908
							-2.04043	0.104016
							-2.03996	0.104125
							-2.03948	0.104233
							-2.03901	0.104342
							-2.03853	0.10445
							-2.03806	0.104559
							-2.03758	0.104667
							-2.03711	0.104776
							-2.03664	0.104884
							-2.03616	0.104992
							-2.03569	0.105101
							-2.03522	0.105209
							-2.03475	0.105318
							-2.03428	0.105426
							-2.03381	0.105534
							-2.03334	0.105643
							-2.03287	0.105751
							-2.03241	0.105859
							-2.03194	0.105968
							-2.03147	0.106076
							-2.031	0.106184
							-2.03054	0.106292
							-2.03007	0.106401
							-2.02961	0.106509
							-2.02914	0.106617
							-2.02868	0.106725
							-2.02821	0.106833
							-2.02775	0.106942
							-2.02729	0.10705
							-2.02683	0.107158
							-2.02636	0.107266
							-2.0259	0.107374
							-2.02544	0.107482
							-2.02498	0.107591
							-2.02452	0.107699
							-2.02406	0.107807
							-2.0236	0.107915
							-2.02315	0.108023
							-2.02269	0.108131
							-2.02223	0.108239
							-2.02177	0.108347
							-2.02132	0.108455
							-2.02086	0.108563
							-2.02041	0.108671
							-2.01995	0.108779
							-2.0195	0.108887
							-2.01904	0.108995
							-2.01859	0.109103
							-2.01814	0.109211
							-2.01768	0.109319
							-2.01723	0.109427
							-2.01678	0.109535
							-2.01633	0.109642
							-2.01588	0.10975
							-2.01543	0.109858
							-2.01498	0.109966
							-2.01453	0.110074
							-2.01408	0.110182
							-2.01363	0.11029
							-2.01318	0.110397
							-2.01274	0.110505
							-2.01229	0.110613
							-2.01184	0.110721
							-2.0114	0.110828
							-2.01095	0.110936
							-2.01051	0.111044
							-2.01006	0.111152
							-2.00962	0.111259
							-2.00917	0.111367
							-2.00873	0.111475
							-2.00829	0.111582
							-2.00784	0.11169
							-2.0074	0.111798
							-2.00696	0.111905
							-2.00652	0.112013
							-2.00608	0.112121
							-2.00564	0.112228
							-2.0052	0.112336
							-2.00476	0.112443
							-2.00432	0.112551
							-2.00388	0.112658
							-2.00344	0.112766
							-2.00301	0.112874
							-2.00257	0.112981
							-2.00213	0.113089
							-2.0017	0.113196
							-2.00126	0.113304
							-2.00083	0.113411
							-2.00039	0.113518
							-1.99996	0.113626
							-1.99952	0.113733
							-1.99909	0.113841
							-1.99866	0.113948
							-1.99822	0.114056
							-1.99779	0.114163
							-1.99736	0.11427
							-1.99693	0.114378
							-1.9965	0.114485
							-1.99607	0.114592
							-1.99564	0.1147
							-1.99521	0.114807
							-1.99478	0.114914
							-1.99435	0.115022
							-1.99392	0.115129
							-1.99349	0.115236
							-1.99306	0.115343
							-1.99264	0.115451
							-1.99221	0.115558
							-1.99178	0.115665
							-1.99136	0.115772
							-1.99093	0.115879
							-1.99051	0.115987
							-1.99008	0.116094
							-1.98966	0.116201
							-1.98923	0.116308
							-1.98881	0.116415
							-1.98839	0.116522
							-1.98796	0.11663
							-1.98754	0.116737
							-1.98712	0.116844
							-1.9867	0.116951
							-1.98628	0.117058
							-1.98586	0.117165
							-1.98544	0.117272
							-1.98502	0.117379
							-1.9846	0.117486
							-1.98418	0.117593
							-1.98376	0.1177
							-1.98334	0.117807
							-1.98292	0.117914
							-1.98251	0.118021
							-1.98209	0.118128
							-1.98167	0.118235
							-1.98126	0.118342
							-1.98084	0.118449
							-1.98043	0.118555
							-1.98001	0.118662
							-1.9796	0.118769
							-1.97918	0.118876
							-1.97877	0.118983
							-1.97836	0.11909
							-1.97794	0.119197
							-1.97753	0.119303
							-1.97712	0.11941
							-1.97671	0.119517
							-1.97629	0.119624
							-1.97588	0.119731
							-1.97547	0.119837
							-1.97506	0.119944
							-1.97465	0.120051
							-1.97424	0.120158
							-1.97383	0.120264
							-1.97343	0.120371
							-1.97302	0.120478
							-1.97261	0.120584
							-1.9722	0.120691
							-1.97179	0.120798
							-1.97139	0.120904
							-1.97098	0.121011
							-1.97058	0.121117
							-1.97017	0.121224
							-1.96976	0.121331
							-1.96936	0.121437
							-1.96896	0.121544
							-1.96855	0.12165
							-1.96815	0.121757
							-1.96774	0.121863
							-1.96734	0.12197
							-1.96694	0.122076
							-1.96654	0.122183
							-1.96613	0.122289
							-1.96573	0.122396
							-1.96533	0.122502
							-1.96493	0.122609
							-1.96453	0.122715
							-1.96413	0.122822
							-1.96373	0.122928
							-1.96333	0.123034
							-1.96293	0.123141
							-1.96253	0.123247
							-1.96214	0.123354
							-1.96174	0.12346
							-1.96134	0.123566
							-1.96094	0.123673
							-1.96055	0.123779
							-1.96015	0.123885
							-1.95975	0.123992
							-1.95936	0.124098
							-1.95896	0.124204
							-1.95857	0.12431
							-1.95817	0.124417
							-1.95778	0.124523
							-1.95739	0.124629
							-1.95699	0.124735
							-1.9566	0.124841
							-1.95621	0.124948
							-1.95581	0.125054
							-1.95542	0.12516
							-1.95503	0.125266
							-1.95464	0.125372
							-1.95425	0.125478
							-1.95386	0.125584
							-1.95347	0.125691
							-1.95308	0.125797
							-1.95269	0.125903
							-1.9523	0.126009
							-1.95191	0.126115
							-1.95152	0.126221
							-1.95113	0.126327
							-1.95074	0.126433
							-1.95036	0.126539
							-1.94997	0.126645
							-1.94958	0.126751
							-1.9492	0.126857
							-1.94881	0.126963
							-1.94842	0.127069
							-1.94804	0.127175
							-1.94765	0.127281
							-1.94727	0.127387
							-1.94688	0.127493
							-1.9465	0.127598
							-1.94612	0.127704
							-1.94573	0.12781
							-1.94535	0.127916
							-1.94497	0.128022
							-1.94458	0.128128
							-1.9442	0.128234
							-1.94382	0.128339
							-1.94344	0.128445
							-1.94306	0.128551
							-1.94268	0.128657
							-1.9423	0.128762
							-1.94192	0.128868
							-1.94154	0.128974
							-1.94116	0.12908
							-1.94078	0.129185
							-1.9404	0.129291
							-1.94002	0.129397
							-1.93964	0.129502
							-1.93926	0.129608
							-1.93889	0.129714
							-1.93851	0.129819
							-1.93813	0.129925
							-1.93776	0.130031
							-1.93738	0.130136
							-1.937	0.130242
							-1.93663	0.130348
							-1.93625	0.130453
							-1.93588	0.130559
							-1.9355	0.130664
							-1.93513	0.13077
							-1.93476	0.130875
							-1.93438	0.130981
							-1.93401	0.131086
							-1.93364	0.131192
							-1.93326	0.131297
							-1.93289	0.131403
							-1.93252	0.131508
							-1.93215	0.131614
							-1.93178	0.131719
							-1.93141	0.131824
							-1.93104	0.13193
							-1.93066	0.132035
							-1.93029	0.132141
							-1.92993	0.132246
							-1.92956	0.132351
							-1.92919	0.132457
							-1.92882	0.132562
							-1.92845	0.132667
							-1.92808	0.132773
							-1.92771	0.132878
							-1.92735	0.132983
							-1.92698	0.133089
							-1.92661	0.133194
							-1.92625	0.133299
							-1.92588	0.133404
							-1.92551	0.13351
							-1.92515	0.133615
							-1.92478	0.13372
							-1.92442	0.133825
							-1.92405	0.13393
							-1.92369	0.134036
							-1.92332	0.134141
							-1.92296	0.134246
							-1.9226	0.134351
							-1.92223	0.134456
							-1.92187	0.134561
							-1.92151	0.134666
							-1.92114	0.134772
							-1.92078	0.134877
							-1.92042	0.134982
							-1.92006	0.135087
							-1.9197	0.135192
							-1.91934	0.135297
							-1.91898	0.135402
							-1.91862	0.135507
							-1.91826	0.135612
							-1.9179	0.135717
							-1.91754	0.135822
							-1.91718	0.135927
							-1.91682	0.136032
							-1.91646	0.136137
							-1.9161	0.136242
							-1.91575	0.136347
							-1.91539	0.136451
							-1.91503	0.136556
							-1.91467	0.136661
							-1.91432	0.136766
							-1.91396	0.136871
							-1.9136	0.136976
							-1.91325	0.137081
							-1.91289	0.137185
							-1.91254	0.13729
							-1.91218	0.137395
							-1.91183	0.1375
							-1.91147	0.137605
							-1.91112	0.137709
							-1.91077	0.137814
							-1.91041	0.137919
							-1.91006	0.138024
							-1.90971	0.138128
							-1.90935	0.138233
							-1.909	0.138338
							-1.90865	0.138442
							-1.9083	0.138547
							-1.90795	0.138652
							-1.9076	0.138756
							-1.90724	0.138861
							-1.90689	0.138966
							-1.90654	0.13907
							-1.90619	0.139175
							-1.90584	0.139279
							-1.90549	0.139384
							-1.90514	0.139489
							-1.9048	0.139593
							-1.90445	0.139698
							-1.9041	0.139802
							-1.90375	0.139907
							-1.9034	0.140011
							-1.90306	0.140116
							-1.90271	0.14022
							-1.90236	0.140325
							-1.90201	0.140429
							-1.90167	0.140534
							-1.90132	0.140638
							-1.90098	0.140743
							-1.90063	0.140847
							-1.90028	0.140951
							-1.89994	0.141056
							-1.89959	0.14116
							-1.89925	0.141265
							-1.89891	0.141369
							-1.89856	0.141473
							-1.89822	0.141578
							-1.89788	0.141682
							-1.89753	0.141786
							-1.89719	0.14189
							-1.89685	0.141995
							-1.8965	0.142099
							-1.89616	0.142203
							-1.89582	0.142308
							-1.89548	0.142412
							-1.89514	0.142516
							-1.8948	0.14262
							-1.89446	0.142724
							-1.89412	0.142829
							-1.89378	0.142933
							-1.89344	0.143037
							-1.8931	0.143141
							-1.89276	0.143245
							-1.89242	0.143349
							-1.89208	0.143454
							-1.89174	0.143558
							-1.8914	0.143662
							-1.89106	0.143766
							-1.89073	0.14387
							-1.89039	0.143974
							-1.89005	0.144078
							-1.88971	0.144182
							-1.88938	0.144286
							-1.88904	0.14439
							-1.8887	0.144494
							-1.88837	0.144598
							-1.88803	0.144702
							-1.8877	0.144806
							-1.88736	0.14491
							-1.88703	0.145014
							-1.88669	0.145118
							-1.88636	0.145222
							-1.88602	0.145326
							-1.88569	0.14543
							-1.88536	0.145534
							-1.88502	0.145638
							-1.88469	0.145741
							-1.88436	0.145845
							-1.88402	0.145949
							-1.88369	0.146053
							-1.88336	0.146157
							-1.88303	0.146261
							-1.8827	0.146364
							-1.88236	0.146468
							-1.88203	0.146572
							-1.8817	0.146676
							-1.88137	0.14678
							-1.88104	0.146883
							-1.88071	0.146987
							-1.88038	0.147091
							-1.88005	0.147194
							-1.87972	0.147298
							-1.87939	0.147402
							-1.87906	0.147505
							-1.87874	0.147609
							-1.87841	0.147713
							-1.87808	0.147816
							-1.87775	0.14792
							-1.87742	0.148024
							-1.8771	0.148127
							-1.87677	0.148231
							-1.87644	0.148334
							-1.87612	0.148438
							-1.87579	0.148542
							-1.87546	0.148645
							-1.87514	0.148749
							-1.87481	0.148852
							-1.87449	0.148956
							-1.87416	0.149059
							-1.87384	0.149163
							-1.87351	0.149266
							-1.87319	0.14937
							-1.87286	0.149473
							-1.87254	0.149577
							-1.87222	0.14968
							-1.87189	0.149783
							-1.87157	0.149887
							-1.87125	0.14999
							-1.87092	0.150094
							-1.8706	0.150197
							-1.87028	0.1503
							-1.86996	0.150404
							-1.86963	0.150507
							-1.86931	0.15061
							-1.86899	0.150714
							-1.86867	0.150817
							-1.86835	0.15092
							-1.86803	0.151024
							-1.86771	0.151127
							-1.86739	0.15123
							-1.86707	0.151333
							-1.86675	0.151437
							-1.86643	0.15154
							-1.86611	0.151643
							-1.86579	0.151746
							-1.86547	0.151849
							-1.86515	0.151953
							-1.86484	0.152056
							-1.86452	0.152159
							-1.8642	0.152262
							-1.86388	0.152365
							-1.86356	0.152468
							-1.86325	0.152571
							-1.86293	0.152675
							-1.86261	0.152778
							-1.8623	0.152881
							-1.86198	0.152984
							-1.86167	0.153087
							-1.86135	0.15319
							-1.86103	0.153293
							-1.86072	0.153396
							-1.8604	0.153499
							-1.86009	0.153602
							-1.85977	0.153705
							-1.85946	0.153808
							-1.85915	0.153911
							-1.85883	0.154014
							-1.85852	0.154117
							-1.85821	0.15422
							-1.85789	0.154323
							-1.85758	0.154425
							-1.85727	0.154528
							-1.85695	0.154631
							-1.85664	0.154734
							-1.85633	0.154837
							-1.85602	0.15494
							-1.85571	0.155043
							-1.85539	0.155145
							-1.85508	0.155248
							-1.85477	0.155351
							-1.85446	0.155454
							-1.85415	0.155557
							-1.85384	0.155659
							-1.85353	0.155762
							-1.85322	0.155865
							-1.85291	0.155968
							-1.8526	0.15607
							-1.85229	0.156173
							-1.85198	0.156276
							-1.85168	0.156378
							-1.85137	0.156481
							-1.85106	0.156584
							-1.85075	0.156686
							-1.85044	0.156789
							-1.85013	0.156892
							-1.84983	0.156994
							-1.84952	0.157097
							-1.84921	0.157199
							-1.84891	0.157302
							-1.8486	0.157405
							-1.84829	0.157507
							-1.84799	0.15761
							-1.84768	0.157712
							-1.84738	0.157815
							-1.84707	0.157917
							-1.84676	0.15802
							-1.84646	0.158122
							-1.84615	0.158225
							-1.84585	0.158327
							-1.84555	0.15843
							-1.84524	0.158532
							-1.84494	0.158635
							-1.84463	0.158737
							-1.84433	0.158839
							-1.84403	0.158942
							-1.84372	0.159044
							-1.84342	0.159147
							-1.84312	0.159249
							-1.84282	0.159351
							-1.84251	0.159454
							-1.84221	0.159556
							-1.84191	0.159658
							-1.84161	0.159761
							-1.84131	0.159863
							-1.841	0.159965
							-1.8407	0.160067
							-1.8404	0.16017
							-1.8401	0.160272
							-1.8398	0.160374
							-1.8395	0.160476
							-1.8392	0.160579
							-1.8389	0.160681
							-1.8386	0.160783
							-1.8383	0.160885
							-1.838	0.160987
							-1.8377	0.16109
							-1.83741	0.161192
							-1.83711	0.161294
							-1.83681	0.161396
							-1.83651	0.161498
							-1.83621	0.1616
							-1.83591	0.161702
							-1.83562	0.161804
							-1.83532	0.161906
							-1.83502	0.162008
							-1.83473	0.162111
							-1.83443	0.162213
							-1.83413	0.162315
							-1.83384	0.162417
							-1.83354	0.162519
							-1.83324	0.162621
							-1.83295	0.162723
							-1.83265	0.162825
							-1.83236	0.162926
							-1.83206	0.163028
							-1.83177	0.16313
							-1.83147	0.163232
							-1.83118	0.163334
							-1.83088	0.163436
							-1.83059	0.163538
							-1.8303	0.16364
							-1.83	0.163742
							-1.82971	0.163844
							-1.82942	0.163945
							-1.82912	0.164047
							-1.82883	0.164149
							-1.82854	0.164251
							-1.82824	0.164353
							-1.82795	0.164454
							-1.82766	0.164556
							-1.82737	0.164658
							-1.82708	0.16476
							-1.82678	0.164861
							-1.82649	0.164963
							-1.8262	0.165065
							-1.82591	0.165167
							-1.82562	0.165268
							-1.82533	0.16537
							-1.82504	0.165472
							-1.82475	0.165573
							-1.82446	0.165675
							-1.82417	0.165777
							-1.82388	0.165878
							-1.82359	0.16598
							-1.8233	0.166081
							-1.82301	0.166183
							-1.82272	0.166285
							-1.82243	0.166386
							-1.82215	0.166488
							-1.82186	0.166589
							-1.82157	0.166691
							-1.82128	0.166792
							-1.82099	0.166894
							-1.82071	0.166995
							-1.82042	0.167097
							-1.82013	0.167198
							-1.81985	0.1673
							-1.81956	0.167401
							-1.81927	0.167503
							-1.81899	0.167604
							-1.8187	0.167705
							-1.81841	0.167807
							-1.81813	0.167908
							-1.81784	0.16801
							-1.81756	0.168111
							-1.81727	0.168212
							-1.81699	0.168314
							-1.8167	0.168415
							-1.81642	0.168516
							-1.81613	0.168618
							-1.81585	0.168719
							-1.81556	0.16882
							-1.81528	0.168922
							-1.815	0.169023
							-1.81471	0.169124
							-1.81443	0.169225
							-1.81415	0.169327
							-1.81386	0.169428
							-1.81358	0.169529
							-1.8133	0.16963
							-1.81302	0.169732
							-1.81273	0.169833
							-1.81245	0.169934
							-1.81217	0.170035
							-1.81189	0.170136
							-1.81161	0.170237
							-1.81132	0.170338
							-1.81104	0.17044
							-1.81076	0.170541
							-1.81048	0.170642
							-1.8102	0.170743
							-1.80992	0.170844
							-1.80964	0.170945
							-1.80936	0.171046
							-1.80908	0.171147
							-1.8088	0.171248
							-1.80852	0.171349
							-1.80824	0.17145
							-1.80796	0.171551
							-1.80768	0.171652
							-1.8074	0.171753
							-1.80713	0.171854
							-1.80685	0.171955
							-1.80657	0.172056
							-1.80629	0.172157
							-1.80601	0.172258
							-1.80574	0.172359
							-1.80546	0.17246
							-1.80518	0.17256
							-1.8049	0.172661
							-1.80463	0.172762
							-1.80435	0.172863
							-1.80407	0.172964
							-1.8038	0.173065
							-1.80352	0.173165
							-1.80324	0.173266
							-1.80297	0.173367
							-1.80269	0.173468
							-1.80242	0.173569
							-1.80214	0.173669
							-1.80187	0.17377
							-1.80159	0.173871
							-1.80132	0.173971
							-1.80104	0.174072
							-1.80077	0.174173
							-1.80049	0.174274
							-1.80022	0.174374
							-1.79994	0.174475
							-1.79967	0.174576
							-1.7994	0.174676
							-1.79912	0.174777
							-1.79885	0.174877
							-1.79858	0.174978
							-1.7983	0.175079
							-1.79803	0.175179
							-1.79776	0.17528
							-1.79748	0.17538
							-1.79721	0.175481
							-1.79694	0.175581
							-1.79667	0.175682
							-1.7964	0.175783
							-1.79612	0.175883
							-1.79585	0.175984
							-1.79558	0.176084
							-1.79531	0.176185
							-1.79504	0.176285
							-1.79477	0.176385
							-1.7945	0.176486
							-1.79423	0.176586
							-1.79396	0.176687
							-1.79369	0.176787
							-1.79342	0.176887
							-1.79315	0.176988
							-1.79288	0.177088
							-1.79261	0.177189
							-1.79234	0.177289
							-1.79207	0.177389
							-1.7918	0.17749
							-1.79153	0.17759
							-1.79126	0.17769
							-1.79099	0.177791
							-1.79073	0.177891
							-1.79046	0.177991
							-1.79019	0.178091
							-1.78992	0.178192
							-1.78965	0.178292
							-1.78939	0.178392
							-1.78912	0.178492
							-1.78885	0.178592
							-1.78859	0.178693
							-1.78832	0.178793
							-1.78805	0.178893
							-1.78779	0.178993
							-1.78752	0.179093
							-1.78725	0.179193
							-1.78699	0.179294
							-1.78672	0.179394
							-1.78646	0.179494
							-1.78619	0.179594
							-1.78592	0.179694
							-1.78566	0.179794
							-1.78539	0.179894
							-1.78513	0.179994
							-1.78486	0.180094
							-1.7846	0.180194
							-1.78434	0.180294
							-1.78407	0.180394
							-1.78381	0.180494
							-1.78354	0.180594
							-1.78328	0.180694
							-1.78302	0.180794
							-1.78275	0.180894
							-1.78249	0.180994
							-1.78223	0.181094
							-1.78196	0.181194
							-1.7817	0.181294
							-1.78144	0.181394
							-1.78118	0.181494
							-1.78091	0.181593
							-1.78065	0.181693
							-1.78039	0.181793
							-1.78013	0.181893
							-1.77987	0.181993
							-1.7796	0.182093
							-1.77934	0.182192
							-1.77908	0.182292
							-1.77882	0.182392
							-1.77856	0.182492
							-1.7783	0.182591
							-1.77804	0.182691
							-1.77778	0.182791
							-1.77752	0.182891
							-1.77726	0.18299
							-1.777	0.18309
							-1.77674	0.18319
							-1.77648	0.183289
							-1.77622	0.183389
							-1.77596	0.183489
							-1.7757	0.183588
							-1.77544	0.183688
							-1.77518	0.183788
							-1.77492	0.183887
							-1.77466	0.183987
							-1.77441	0.184086
							-1.77415	0.184186
							-1.77389	0.184286
							-1.77363	0.184385
							-1.77337	0.184485
							-1.77312	0.184584
							-1.77286	0.184684
							-1.7726	0.184783
							-1.77234	0.184883
							-1.77209	0.184982
							-1.77183	0.185082
							-1.77157	0.185181
							-1.77132	0.185281
							-1.77106	0.18538
							-1.7708	0.18548
							-1.77055	0.185579
							-1.77029	0.185678
							-1.77004	0.185778
							-1.76978	0.185877
							-1.76953	0.185977
							-1.76927	0.186076
							-1.76901	0.186175
							-1.76876	0.186275
							-1.7685	0.186374
							-1.76825	0.186473
							-1.768	0.186573
							-1.76774	0.186672
							-1.76749	0.186771
							-1.76723	0.18687
							-1.76698	0.18697
							-1.76672	0.187069
							-1.76647	0.187168
							-1.76622	0.187267
							-1.76596	0.187367
							-1.76571	0.187466
							-1.76546	0.187565
							-1.7652	0.187664
							-1.76495	0.187763
							-1.7647	0.187863
							-1.76445	0.187962
							-1.76419	0.188061
							-1.76394	0.18816
							-1.76369	0.188259
							-1.76344	0.188358
							-1.76319	0.188457
							-1.76293	0.188556
							-1.76268	0.188656
							-1.76243	0.188755
							-1.76218	0.188854
							-1.76193	0.188953
							-1.76168	0.189052
							-1.76143	0.189151
							-1.76118	0.18925
							-1.76093	0.189349
							-1.76068	0.189448
							-1.76043	0.189547
							-1.76018	0.189646
							-1.75993	0.189745
							-1.75968	0.189844
							-1.75943	0.189943
							-1.75918	0.190041
							-1.75893	0.19014
							-1.75868	0.190239
							-1.75843	0.190338
							-1.75818	0.190437
							-1.75793	0.190536
							-1.75768	0.190635
							-1.75743	0.190734
							-1.75719	0.190832
							-1.75694	0.190931
							-1.75669	0.19103
							-1.75644	0.191129
							-1.75619	0.191228
							-1.75595	0.191326
							-1.7557	0.191425
							-1.75545	0.191524
							-1.7552	0.191623
							-1.75496	0.191721
							-1.75471	0.19182
							-1.75446	0.191919
							-1.75422	0.192018
							-1.75397	0.192116
							-1.75372	0.192215
							-1.75348	0.192314
							-1.75323	0.192412
							-1.75298	0.192511
							-1.75274	0.19261
							-1.75249	0.192708
							-1.75225	0.192807
							-1.752	0.192905
							-1.75176	0.193004
							-1.75151	0.193103
							-1.75127	0.193201
							-1.75102	0.1933
							-1.75078	0.193398
							-1.75053	0.193497
							-1.75029	0.193595
							-1.75004	0.193694
							-1.7498	0.193792
							-1.74956	0.193891
							-1.74931	0.193989
							-1.74907	0.194088
							-1.74882	0.194186
							-1.74858	0.194285
							-1.74834	0.194383
							-1.74809	0.194482
							-1.74785	0.19458
							-1.74761	0.194678
							-1.74737	0.194777
							-1.74712	0.194875
							-1.74688	0.194974
							-1.74664	0.195072
							-1.7464	0.19517
							-1.74615	0.195269
							-1.74591	0.195367
							-1.74567	0.195465
							-1.74543	0.195564
							-1.74519	0.195662
							-1.74494	0.19576
							-1.7447	0.195858
							-1.74446	0.195957
							-1.74422	0.196055
							-1.74398	0.196153
							-1.74374	0.196251
							-1.7435	0.19635
							-1.74326	0.196448
							-1.74302	0.196546
							-1.74278	0.196644
							-1.74254	0.196742
							-1.7423	0.19684
							-1.74206	0.196939
							-1.74182	0.197037
							-1.74158	0.197135
							-1.74134	0.197233
							-1.7411	0.197331
							-1.74086	0.197429
							-1.74062	0.197527
							-1.74038	0.197625
							-1.74014	0.197723
							-1.7399	0.197821
							-1.73967	0.19792
							-1.73943	0.198018
							-1.73919	0.198116
							-1.73895	0.198214
							-1.73871	0.198312
							-1.73848	0.19841
							-1.73824	0.198508
							-1.738	0.198606
							-1.73776	0.198703
							-1.73753	0.198801
							-1.73729	0.198899
							-1.73705	0.198997
							-1.73681	0.199095
							-1.73658	0.199193
							-1.73634	0.199291
							-1.7361	0.199389
							-1.73587	0.199487
							-1.73563	0.199585
							-1.73539	0.199682
							-1.73516	0.19978
							-1.73492	0.199878
							-1.73469	0.199976
							-1.73445	0.200074
							-1.73422	0.200171
							-1.73398	0.200269
							-1.73374	0.200367
							-1.73351	0.200465
							-1.73327	0.200562
							-1.73304	0.20066
							-1.7328	0.200758
							-1.73257	0.200856
							-1.73234	0.200953
							-1.7321	0.201051
							-1.73187	0.201149
							-1.73163	0.201246
							-1.7314	0.201344
							-1.73116	0.201442
							-1.73093	0.201539
							-1.7307	0.201637
							-1.73046	0.201735
							-1.73023	0.201832
							-1.73	0.20193
							-1.72976	0.202027
							-1.72953	0.202125
							-1.7293	0.202222
							-1.72907	0.20232
							-1.72883	0.202418
							-1.7286	0.202515
							-1.72837	0.202613
							-1.72814	0.20271
							-1.7279	0.202808
							-1.72767	0.202905
							-1.72744	0.203003
							-1.72721	0.2031
							-1.72698	0.203197
							-1.72674	0.203295
							-1.72651	0.203392
							-1.72628	0.20349
							-1.72605	0.203587
							-1.72582	0.203685
							-1.72559	0.203782
							-1.72536	0.203879
							-1.72513	0.203977
							-1.7249	0.204074
							-1.72467	0.204171
							-1.72444	0.204269
							-1.72421	0.204366
							-1.72398	0.204463
							-1.72375	0.204561
							-1.72352	0.204658
							-1.72329	0.204755
							-1.72306	0.204852
							-1.72283	0.20495
							-1.7226	0.205047
							-1.72237	0.205144
							-1.72214	0.205241
							-1.72191	0.205339
							-1.72168	0.205436
							-1.72145	0.205533
							-1.72122	0.20563
							-1.721	0.205727
							-1.72077	0.205824
							-1.72054	0.205922
							-1.72031	0.206019
							-1.72008	0.206116
							-1.71985	0.206213
							-1.71963	0.20631
							-1.7194	0.206407
							-1.71917	0.206504
							-1.71894	0.206601
							-1.71872	0.206698
							-1.71849	0.206795
							-1.71826	0.206892
							-1.71804	0.206989
							-1.71781	0.207086
							-1.71758	0.207183
							-1.71736	0.20728
							-1.71713	0.207377
							-1.7169	0.207474
							-1.71668	0.207571
							-1.71645	0.207668
							-1.71622	0.207765
							-1.716	0.207862
							-1.71577	0.207959
							-1.71555	0.208056
							-1.71532	0.208153
							-1.7151	0.20825
							-1.71487	0.208347
							-1.71465	0.208443
							-1.71442	0.20854
							-1.7142	0.208637
							-1.71397	0.208734
							-1.71375	0.208831
							-1.71352	0.208928
							-1.7133	0.209024
							-1.71307	0.209121
							-1.71285	0.209218
							-1.71262	0.209315
							-1.7124	0.209411
							-1.71218	0.209508
							-1.71195	0.209605
							-1.71173	0.209702
							-1.7115	0.209798
							-1.71128	0.209895
							-1.71106	0.209992
							-1.71083	0.210088
							-1.71061	0.210185
							-1.71039	0.210282
							-1.71017	0.210378
							-1.70994	0.210475
							-1.70972	0.210572
							-1.7095	0.210668
							-1.70928	0.210765
							-1.70905	0.210861
							-1.70883	0.210958
							-1.70861	0.211055
							-1.70839	0.211151
							-1.70817	0.211248
							-1.70794	0.211344
							-1.70772	0.211441
							-1.7075	0.211537
							-1.70728	0.211634
							-1.70706	0.21173
							-1.70684	0.211827
							-1.70662	0.211923
							-1.70639	0.21202
							-1.70617	0.212116
							-1.70595	0.212213
							-1.70573	0.212309
							-1.70551	0.212405
							-1.70529	0.212502
							-1.70507	0.212598
							-1.70485	0.212695
							-1.70463	0.212791
							-1.70441	0.212887
							-1.70419	0.212984
							-1.70397	0.21308
							-1.70375	0.213176
							-1.70353	0.213273
							-1.70331	0.213369
							-1.70309	0.213465
							-1.70287	0.213562
							-1.70266	0.213658
							-1.70244	0.213754
							-1.70222	0.21385
							-1.702	0.213947
							-1.70178	0.214043
							-1.70156	0.214139
							-1.70134	0.214235
							-1.70113	0.214331
							-1.70091	0.214428
							-1.70069	0.214524
							-1.70047	0.21462
							-1.70025	0.214716
							-1.70004	0.214812
							-1.69982	0.214908
							-1.6996	0.215005
[truncated: 48,003 more rows]

## Sheet: Fig 3 Supp 1C
CIRCULARITY
Maxnbact	Random walk			Heterogeneous spread
	Mean	SD	N	Mean	SD	N
10^4	0.682492	0.0575038	10	0.648496	0.0498287	10
10^5	0.741087	0.0679118	10	0.695599	0.0572124	10
10^6	0.800414	0.0275186	10	0.723797	0.0692125	10
10^7	0.839922	0.0310625	10	0.757768	0.0360649	10

## Sheet: Fig 3 Supp 2A
CIRCULARITY
Steps	100 All Dfast	10^-1	10^-2	10^-3	10^-4	10^-5	No pioneers All Dslow
0	0.356428	0.0805339	0.357848	0.372919	0.316952	0.389778	0.550556
1	0.445175	0.113493	0.407634	0.656474	0.40825	0.397851	0.496639
2	0.6324	0.180233	0.41882	0.58434	0.431029	0.38736	0.605258
3	0.475364	0.312645	0.529801	0.432221	0.356057	0.381258	0.455259
4	0.496652	0.42996	0.45098	0.323924	0.295713	0.585201	0.416102
5	0.443208	0.438389	0.384539	0.338026	0.445547	0.597959	0.395855
6	0.509568	0.365824	0.354247	0.385438	0.400708	0.490899	0.28084
7	0.394705	0.270299	0.334911	0.348714	0.488362	0.425295	0.333262
8	0.388007	0.121915	0.35334	0.485051	0.40745	0.590384	0.282595
9	0.319641	0.085892	0.340655	0.513002	0.303081	0.719553	0.328557
10	0.383112	0.108328	0.352354	0.518813	0.358322	0.635976	0.359397
11	0.384445	0.124093	0.351925	0.630345	0.335951	0.333883	0.462911
12	0.468948	0.141293	0.342517	0.452208	0.283385	0.45103	0.419877
13	0.466158	0.130924	0.308274	0.499244	0.335926	0.499754	0.366573
14	0.427243	0.138047	0.307251	0.579858	0.371561	0.549071	0.39047
15	0.432924	0.118378	0.363872	0.529577	0.432449	0.497516	0.389549
16	0.461376	0.20781	0.347313	0.568749	0.484921	0.493259	0.34401
17	0.406287	0.128317	0.390094	0.48058	0.422148	0.390529	0.328394
18	0.376539	0.334491	0.386537	0.512104	0.436067	0.409369	0.267629
19	0.441793	0.200692	0.496823	0.520316	0.417908	0.435873	0.314082
20	0.437893	0.0997355	0.486607	0.477817	0.368738	0.473407	0.2593
21	0.498306	0.0898935	0.58031	0.449667	0.416625	0.447534	0.305928
22	0.404024	0.0597868	0.550222	0.452036	0.436364	0.510156	0.347959
23	0.338484	0.0795283	0.540639	0.469007	0.382005	0.446726	0.303064
24	0.387198	0.101539	0.3908	0.531355	0.412003	0.460595	0.412529
25	0.378117	0.102161	0.500772	0.489072	0.648498	0.382113	0.448636
26	0.397349	0.164143	0.412796	0.475312	0.499661	0.4713	0.384888
27	0.413726	0.142071	0.488398	0.516818	0.614345	0.495214	0.359078
28	0.415584	0.134622	0.466855	0.611609	0.538738	0.440719	0.363791
29	0.546465	0.185865	0.378457	0.47091	0.46148	0.458711	0.329403
30	0.450896	0.204982	0.382012	0.480541	0.565926	0.384706	0.348623
31	0.484211	0.184467	0.373602	0.543623	0.459528	0.347594	0.407372
32	0.4041	0.125371	0.316643	0.538237	0.514036	0.319949	0.313953
33	0.395958	0.133992	0.362195	0.479939	0.656265	0.385269	0.317295
34	0.393334	0.204974	0.415619	0.432489	0.583716	0.445367	0.281188
35	0.301131	0.224888	0.609236	0.474697	0.489895	0.341356	0.44472
36	0.349344	0.31598	0.551007	0.400122	0.521128	0.354017	0.401966
37	0.350851	0.45205	0.537534	0.606016	0.529844	0.313053	0.338987
38	0.362438	0.256464	0.490901	0.616212	0.673903	0.372214	0.366068
39	0.320519	0.255346	0.488185	0.447536	0.678198	0.337858	0.412051
40	0.316331	0.232225	0.478256	0.40529	0.661233	0.338912	0.43904
41	0.350406	0.27551	0.439722	0.32399	0.629056	0.335679	0.336906
42	0.304593	0.286888	0.41175	0.386767	0.606614	0.335826	0.449619
43	0.31428	0.239249	0.422739	0.392901	0.561847	0.369377	0.484763
44	0.34845	0.264485	0.47659	0.329423	0.494258	0.424215	0.453786
45	0.370427	0.230304	0.453003	0.449532	0.612343	0.432197	0.436246
46	0.333708	0.229406	0.500737	0.479927	0.598533	0.422999	0.421796
47	0.435413	0.24325	0.522392	0.472315	0.582498	0.367061	0.390847
48	0.325236	0.234063	0.364799	0.435192	0.485789	0.362828	0.389863
49	0.345285	0.177407	0.314872	0.439296	0.557673	0.445858	0.385794
50	0.412026	0.162422	0.387203	0.226886	0.471214	0.366596	0.390478
51	0.366802	0.186719	0.395813	0.28381	0.446014	0.466182	0.333475
52	0.324934	0.182281	0.377109	0.36736	0.519328	0.375864	0.341778
53	0.332303	0.167497	0.33781	0.333591	0.476311	0.472621	0.387141
54	0.314743	0.213856	0.308432	0.422754	0.451316	0.426845	0.35955
55	0.418764	0.200191	0.341951	0.368289	0.420339	0.422688	0.418261
56	0.456454	0.227975	0.361898	0.44222	0.443469	0.480604	0.45175
57	0.444431	0.165179	0.335012	0.292325	0.536291	0.538369	0.430837
58	0.413789	0.147014	0.373429	0.301058	0.445625	0.616197	0.415902
59	0.410596	0.31159	0.365127	0.362198	0.488287	0.553743	0.417654
60	0.434203	0.211864	0.446056	0.341352	0.488645	0.436773	0.510155
61	0.420106	0.195957	0.393964	0.326764	0.570631	0.545165	0.42257
62	0.469907	0.188545	0.41086	0.231135	0.516119	0.307803	0.360134
63	0.440059	0.19147	0.412233	0.320318	0.482315	0.437312	0.429802
64	0.440769	0.187844	0.463093	0.292199	0.397164	0.403144	0.453228
65	0.411702	0.291187	0.45731	0.349328	0.397466	0.438577	0.476162
66	0.512574	0.210352	0.445327	0.38042	0.394274	0.401437	0.497206
67	0.526356	0.103566	0.506647	0.305016	0.3899	0.412257	0.478287
68	0.484414	0.118591	0.465931	0.266237	0.42497	0.428067	0.458441
69	0.468626	0.0564254	0.390969	0.305758	0.419828	0.509465	0.45701
70	0.479479	0.121441	0.364164	0.408431	0.371596	0.433548	0.44334
71	0.433686	0.119719	0.358298	0.476492	0.515565	0.421607	0.44251
72	0.423568	0.16412	0.39209	0.499398	0.504805	0.435997	0.482103
73	0.437138	0.16429	0.437809	0.432662	0.381447	0.409082	0.525172
74	0.491663	0.105781	0.430589	0.504051	0.431664	0.410063	0.63602
75	0.526275	0.128019	0.432353	0.520748	0.418584	0.401843	0.628084
76	0.520502	0.139337	0.372983	0.638032	0.476922	0.40453	0.505647
77	0.524348	0.0788127	0.406704	0.539736	0.440196	0.434494	0.505981
78	0.366915	0.125708	0.331521	0.491477	0.437145	0.430875	0.556145
79	0.410253	0.0937109	0.442508	0.513344	0.439157	0.436004	0.595023
80	0.432602	0.0737517	0.446161	0.505681	0.473506	0.453999	0.585511
81	0.427278	0.139234	0.459467	0.518412	0.453269	0.44844	0.585562
82	0.466557	0.151614	0.443621	0.50634	0.450575	0.469897	0.537828
83	0.472358	0.104795	0.507127	0.532856	0.491864	0.452698	0.536174
84	0.488838	0.119074	0.486508	0.541631	0.406172	0.44002	0.600111
85	0.454227	0.117968	0.484649	0.575899	0.365401	0.419852	0.551435
86	0.448603	0.139371	0.36152	0.5014	0.352548	0.444128	0.577161
87	0.435297	0.142974	0.312014	0.617625	0.353893	0.430276	0.628721
88	0.40511	0.114742	0.237855	0.495893	0.364455	0.411566	0.581698
89	0.468726	0.140988	0.260016	0.406334	0.382964	0.412788	0.514453
90	0.432825	0.116519	0.252552	0.421564	0.394322	0.509547	0.551167
91	0.435783	0.156348	0.224277	0.491754	0.439984	0.433288	0.509755
92	0.442673	0.126865	0.204153	0.596439	0.502129	0.461437	0.481432
93	0.389712	0.130742	0.210942	0.656184	0.449024	0.476397	0.49756
94	0.385044	0.122095	0.212999	0.627741	0.419992	0.524775	0.408529
95	0.390748	0.092919	0.262607	0.530882	0.476404	0.503752	0.431026
96	0.398345	0.0977815	0.256497	0.523243	0.5063	0.522032	0.467885
97	0.381316	0.083697	0.22215	0.533259	0.510207	0.46444	0.501745
98	0.441894	0.110625	0.195168	0.550561	0.475736	0.499725	0.522918
99	0.437176	0.120156	0.191282	0.399058	0.476988	0.512183	0.512741
100	0.430072	0.09176	0.180124	0.689829	0.458373	0.484818	0.494713
101	0.403253	0.0840012	0.1516	0.703344	0.455531	0.471296	0.506838
102	0.406103	0.104148	0.160013	0.602514	0.458737	0.536006	0.461192
103	0.405467	0.093389	0.156343	0.571987	0.442967	0.545592	0.576793
104	0.422505	0.140275	0.17057	0.645241	0.484456	0.543584	0.569874
105	0.37879	0.113243	0.179235	0.592732	0.465263	0.515915	0.505925
106	0.370952	0.133841	0.198629	0.632742	0.449975	0.547775	0.490773
107	0.366322	0.15089	0.188424	0.607392	0.470998	0.534396	0.489013
108	0.330437	0.264247	0.168189	0.601205	0.484405	0.506465	0.543206
109	0.371198	0.231991	0.16808	0.622657	0.498873	0.55519	0.533742
110	0.36593	0.212975	0.172148	0.557905	0.516262	0.677019	0.480004
111	0.367442	0.211196	0.163069	0.62126	0.538391	0.623104	0.559898
112	0.387267	0.200782	0.167858	0.603589	0.590714	0.618382	0.561809
113	0.382345	0.216141	0.149028	0.537184	0.50574	0.600486	0.526278
114	0.412416	0.213561	0.136232	0.589301	0.539524	0.603946	0.560284
115	0.522398	0.265594	0.145674	0.523846	0.517862	0.587019	0.50052
116	0.547718	0.103748	0.136974	0.525505	0.510033	0.528973	0.496868
117	0.56847	0.109457	0.168971	0.54708	0.526443	0.554062	0.486439
118	0.525718	0.133046	0.180899	0.542544	0.480346	0.544136	0.473747
119	0.454724	0.185422	0.140314	0.585183	0.464527	0.479735	0.512544
120	0.451423	0.105641	0.155007	0.611618	0.465008	0.507047	0.462071
121	0.562167	0.0812239	0.126564	0.598406	0.409617	0.490145	0.491148
122	0.512127	0.264104	0.112382	0.58938	0.40932	0.493318	0.438231
123	0.502537	0.10159	0.112816	0.594553	0.40333	0.510693	0.480708
124	0.4668	0.242679	0.108638	0.577732	0.432256	0.505024	0.479533
125	0.463592	0.290124	0.126086	0.59182	0.378851	0.504505	0.445531
126	0.448665	0.166137	0.0963685	0.569394	0.454262	0.558719	0.472969
127	0.422564	0.332461	0.1025	0.559724	0.48719	0.555268	0.491961
128	0.415452	0.306683	0.0917104	0.540787	0.480799	0.490003	0.459382
129	0.443402	0.281177	0.0932509	0.499809	0.465522	0.476006	0.448383
130	0.40147	0.256732	0.104253	0.514479	0.424927	0.468663	0.460134
131	0.339126	0.333433	0.107629	0.452442	0.425734	0.447949	0.510448
132	0.366198	0.337736	0.120654	0.477607	0.416464	0.431982	0.513035
133	0.384664	0.380643	0.130834	0.550436	0.462296	0.481391	0.482174
134	0.395144	0.357616	0.123647	0.545685	0.524068	0.461471	0.449087
135	0.434356	0.335584	0.120675	0.493672	0.470105	0.45532	0.460386
136	0.462297	0.322443	0.117984	0.513762	0.505812	0.450354	0.523634
137	0.481734	0.263295	0.114865	0.473598	0.433042	0.467928	0.534946
138	0.443391	0.351341	0.111783	0.441524	0.400203	0.465	0.512027
139	0.485549	0.351608	0.100573	0.478931	0.451738	0.489623	0.481515
140	0.559151	0.44277	0.139138	0.478884	0.428782	0.492689	0.473364
141	0.518188	0.446978	0.177114	0.497622	0.522288	0.469288	0.503565
142	0.541727	0.344803	0.178116	0.497541	0.494723	0.478714	0.526678
143	0.464301	0.332336	0.177652	0.47965	0.514059	0.437776	0.504916
144	0.464954	0.465273	0.145907	0.489954	0.502417	0.466651	0.540659
145	0.542123	0.507693	0.151753	0.514614	0.546701	0.506206	0.532325
146	0.488857	0.478007	0.147511	0.504462	0.518003	0.528499	0.553369
147	0.479431	0.488488	0.179695	0.499379	0.487567	0.517246	0.51842
148	0.48616	0.47531	0.1742	0.530859	0.443752	0.553741	0.568342
149	0.416175	0.526308	0.152542	0.541829	0.438585	0.548834	0.526888
150	0.442667	0.509749	0.201767	0.51046	0.435543	0.546196	0.515605
151	0.384892	0.494095	0.180167	0.506118	0.444783	0.497022	0.497298
152	0.42225	0.508168	0.163225	0.540778	0.465799	0.508005	0.559571
153	0.472552	0.327935	0.145554	0.537546	0.472842	0.52018	0.602334
154	0.462619	0.501977	0.185928	0.514689	0.40114	0.491344	0.539575
155	0.485349	0.469517	0.229255	0.571416	0.464952	0.500767	0.577541
156	0.524185	0.551457	0.222195	0.565734	0.489893	0.500882	0.648219
157	0.502296	0.542185	0.213239	0.574105	0.493563	0.500797	0.670857
158	0.499175	0.565902	0.21168	0.585029	0.493443	0.502973	0.653226
159	0.480319	0.608111	0.218591	0.511837	0.553512	0.488018	0.651237
160	0.451661	0.578822	0.182304	0.496936	0.54345	0.516798	0.641095
161	0.441131	0.600221	0.211913	0.50715	0.462883	0.503589	0.610261
162	0.47848	0.636567	0.232878	0.533279	0.487152	0.496946	0.554727
163	0.452907	0.614885	0.237155	0.549293	0.465833	0.514933	0.609997
164	0.48254	0.562563	0.207134	0.531291	0.493059	0.488234	0.64444
165	0.434109	0.500706	0.241679	0.555859	0.445945	0.521366	0.648165
166	0.450274	0.556393	0.230646	0.573668	0.410921	0.535989	0.648783
167	0.428436	0.574036	0.229391	0.571121	0.436341	0.536793	0.661869
168	0.493475	0.525949	0.210864	0.592194	0.422328	0.537306	0.64139
169	0.478116	0.600661	0.206045	0.610474	0.495721	0.488544	0.57434
170	0.495887	0.446986	0.167159	0.582265	0.518929	0.507619	0.629405
171	0.474439	0.421054	0.188329	0.596196	0.537107	0.540904	0.581622
172	0.404694	0.40844	0.198547	0.589105	0.536165	0.525125	0.622984
173	0.447574	0.661906	0.202386	0.561384	0.516915	0.502481	0.608391
174	0.526951	0.518667	0.201464	0.573714	0.450883	0.431966	0.585817
175	0.526678	0.365923	0.191468	0.504032	0.494134	0.435487	0.604755
176	0.4944	0.520202	0.17027	0.519301	0.448265	0.510472	0.626813
177	0.549484	0.611687	0.145408	0.52901	0.431512	0.474958	0.667687
178	0.537855	0.488176	0.168907	0.593162	0.532964	0.470779	0.720552
179	0.513277	0.445913	0.23137	0.507737	0.467461	0.511037	0.636272
180	0.544138	0.438106	0.237735	0.511173	0.558341	0.510997	0.662068
181	0.540778	0.594169	0.264987	0.547409	0.549526	0.506952	0.712662
182	0.536765	0.576598	0.247824	0.562306	0.553982	0.515015	0.670242
183	0.488385	0.513558	0.245241	0.591185	0.499292	0.543917	0.618073
184	0.494496	0.549763	0.258496	0.626247	0.568205	0.517872	0.647851
185	0.494861	0.504824	0.251914	0.602986	0.577486	0.524134	0.660399
186	0.506186	0.455715	0.31183	0.58998	0.562945	0.549681	0.667678
187	0.5265	0.384675	0.388966	0.627176	0.603288	0.550866	0.67081
188	0.502341	0.424613	0.410664	0.551253	0.614703	0.577311	0.657866
189	0.512399	0.62079	0.425867	0.513936	0.651775	0.561754	0.714282
190	0.51307	0.4897	0.383974	0.529837	0.612554	0.554909	0.68423
191	0.485988	0.54468	0.289359	0.54774	0.610158	0.442614	0.691792
192	0.514245	0.527165	0.358025	0.582264	0.617591	0.477763	0.658857
193	0.505594	0.546231	0.362483	0.567449	0.591174	0.441409	0.688279
194	0.514587	0.575324	0.389849	0.689563	0.562594	0.485445	0.684754
195	0.515923	0.503206	0.40792	0.628915	0.55149	0.491653	0.645463
196	0.553877	0.487934	0.383923	0.630152	0.62798	0.485346	0.670843
197	0.56033	0.478616	0.320189	0.684485	0.534527	0.4878	0.612114
198	0.557162	0.493959	0.296414	0.628503	0.486147	0.502214	0.618932
199	0.542653	0.506625	0.343987	0.683853	0.461015	0.507082	0.691953
200	0.576845	0.459926	0.27802	0.628159	0.551584	0.47759	0.622431
201	0.553273	0.48681	0.319279	0.646664	0.594664	0.477832	0.617511
202	0.569638	0.497722	0.322262	0.641715	0.599842	0.451715	0.594382
203	0.570956	0.492244	0.307594	0.604993	0.553236	0.46068	0.612153
204	0.597505	0.440169	0.307184	0.605927	0.580899	0.466698	0.579893
205	0.652268	0.506931	0.299333	0.650317	0.534811	0.49122	0.593357
206	0.584555	0.517962	0.294063	0.663472	0.586791	0.488717	0.639768
207	0.57478	0.454656	0.27818	0.589683	0.594733	0.465717	0.678474
208	0.564573	0.53692	0.292954	0.618226	0.585335	0.483434	0.650197
209	0.553859	0.454209	0.262258	0.564155	0.560629	0.505785	0.65554
210	0.556948	0.470368	0.227459	0.620762	0.631112	0.493897	0.647835
211	0.545276	0.456712	0.291229	0.645944	0.631904	0.506656	0.647433
212	0.564518	0.462191	0.270137	0.609734	0.639569	0.499093	0.647814
213	0.540403	0.432152	0.297439	0.583177	0.631281	0.484147	0.636163
214	0.571871	0.439411	0.324223	0.58321	0.639313	0.53483	0.623994
215	0.579883	0.465394	0.330054	0.577271	0.641964	0.558246	0.64549
216	0.591416	0.483271	0.310748	0.600683	0.608908	0.563897	0.623358
217	0.579036	0.404111	0.309029	0.583417	0.596505	0.569685	0.627751
218	0.63116	0.489752	0.308243	0.580337	0.596301	0.579344	0.651295
219	0.591232	0.481512	0.306406	0.583894	0.637479	0.600492	0.615555
220	0.662256	0.375255	0.312819	0.599467	0.615408	0.591923	0.616817
221	0.656364	0.398905	0.310431	0.56999	0.713521	0.598531	0.597288
222	0.672457	0.507489	0.316674	0.568145	0.599766	0.578414	0.612443
223	0.669349	0.495792	0.32751	0.580608	0.690932	0.585721	0.582153
224	0.706316	0.447825	0.297565	0.587337	0.622776	0.589548	0.619881
225	0.690855	0.508341	0.28661	0.586093	0.673331	0.622523	0.57409
226	0.74647	0.490688	0.326418	0.575655	0.621458	0.611042	0.588662
227	0.684752	0.463344	0.319967	0.602531	0.59417	0.545829	0.611652
228	0.73555	0.352466	0.32539	0.625625	0.604773	0.51683	0.63169
229	0.75208	0.453221	0.328165	0.585564	0.598502	0.564577	0.671071
230	0.757219	0.442341	0.310489	0.627841	0.624705	0.487612	0.608476
231	0.641288	0.422763	0.28772	0.631563	0.612179	0.521405	0.61906
232	0.630049	0.39815	0.299196	0.613448	0.614198	0.533047	0.598366
233	0.692022	0.355974	0.316724	0.596054	0.605265	0.520774	0.662025
234	0.706445	0.442211	0.325454	0.595788	0.611442	0.545446	0.668475
235	0.696747	0.363035	0.313687	0.596721	0.631636	0.536584	0.699022
236	0.663724	0.337157	0.309653	0.524715	0.6137	0.541418	0.6935
237	0.566889	0.4072	0.34315	0.570042	0.629648	0.525252	0.707295
238	0.669125	0.419298	0.31003	0.57462	0.634644	0.507051	0.680684
239	0.685406	0.373927	0.322138	0.550803	0.641524	0.507211	0.663257
240	0.691267	0.553923	0.310287	0.668127	0.642481	0.464042	0.622756
241	0.697739	0.379657	0.27877	0.684837	0.671186	0.516357	0.656967
242	0.678196	0.283418	0.299979	0.647598	0.711468	0.526793	0.655809
243	0.710936	0.380233	0.30377	0.584761	0.683734	0.506405	0.631238
244	0.684878	0.410727	0.31307	0.567667	0.675631	0.585839	0.679623
245	0.69695	0.430394	0.333898	0.589456	0.699169	0.568218	0.651672
246	0.684756	0.446721	0.28821	0.53599	0.684223	0.548358	0.659392
247	0.6676	0.439015	0.371695	0.564014	0.660268	0.545616	0.660743
248	0.661696	0.451462	0.344395	0.599787	0.675345	0.554256	0.685047
249	0.656325	0.402366	0.349779	0.594608	0.676464	0.582776	0.673062
250	0.652221	0.446581	0.267111	0.603889	0.692495	0.562084	0.677973
251	0.642267	0.490835	0.245184	0.580089	0.64734	0.530133	0.672953
252	0.649014	0.424113	0.243735	0.601796	0.644648	0.553593	0.66684
253	0.630055	0.429999	0.265813	0.542448	0.619321	0.556766	0.674844
254	0.615899	0.425521	0.25776	0.597793	0.608389	0.55971	0.692543
255	0.629482	0.418614	0.263358	0.647185	0.613012	0.599895	0.655331
256	0.60974	0.43584	0.233287	0.652528	0.570452	0.60736	0.636021
257	0.609228	0.467324	0.299965	0.635226	0.626423	0.599016	0.686529
258	0.583778	0.419798	0.269543	0.621104	0.613046	0.565306	0.715564
259	0.571519	0.435328	0.2434	0.599325	0.537841	0.588544	0.721698
260	0.626545	0.327468	0.259241	0.61105	0.585224	0.585802	0.740753
261	0.654455	0.392242	0.196326	0.631814	0.61605	0.566219	0.691056
262	0.597571	0.386251	0.277771	0.65165	0.664546	0.558506	0.702644
263	0.589706	0.436143	0.305075	0.609084	0.641217	0.553438	0.690183
264	0.594736	0.384402	0.26513	0.691555	0.680857	0.56433	0.701298
265	0.610566	0.459368	0.306468	0.6533	0.675141	0.554474	0.651376
266	0.658892	0.491329	0.254862	0.606608	0.680945	0.552301	0.681438
267	0.665358	0.47417	0.252604	0.684988	0.687311	0.559308	0.668369
268	0.614746	0.423595	0.24899	0.644815	0.661332	0.563787	0.65886
269	0.6482	0.445634	0.257751	0.617964	0.634375	0.574767	0.634842
270	0.642057	0.49682	0.28801	0.641427	0.635721	0.567682	0.652648
271	0.642272	0.467494	0.203427	0.607824	0.653143	0.546846	0.641022
272	0.666244	0.47479	0.295163	0.637791	0.656613	0.530278	0.667633
273	0.659593	0.454839	0.295634	0.654575	0.670938	0.54604	0.650066
274	0.631893	0.426678	0.272747	0.634934	0.651393	0.599806	0.674308
275	0.617508	0.449742	0.242054	0.635623	0.568436	0.558078	0.660956
276	0.624298	0.475429	0.218003	0.646086	0.558581	0.538985	0.700498
277	0.57958	0.415189	0.232602	0.657368	0.552314	0.541018	0.721836
278	0.609434	0.461132	0.255746	0.597849	0.535443	0.548009	0.656649
279	0.596384	0.473089	0.268312	0.572786	0.553378	0.532763	0.731956
280	0.581503	0.4435	0.25677	0.59168	0.583771	0.572991	0.722351
281	0.581289	0.440878	0.275114	0.623595	0.572184	0.529799	0.752975
282	0.599429	0.44506	0.244632	0.518968	0.54513	0.582838	0.749487
283	0.59413	0.438264	0.277458	0.47366	0.528064	0.605867	0.741497
284	0.562871	0.415728	0.313018	0.500394	0.540487	0.580482	0.739503
285	0.605801	0.446272	0.292216	0.507689	0.551438	0.598823	0.699145
286	0.642105	0.476903	0.309028	0.417693	0.541483	0.607625	0.678555
287	0.663547	0.500848	0.30237	0.34018	0.515076	0.626424	0.683694
288	0.65727	0.457537	0.32669	0.388997	0.518183	0.618836	0.672816
289	0.636406	0.473886	0.33246	0.423742	0.501113	0.610198	0.709314
290	0.66117	0.468013	0.331919	0.415453	0.523336	0.62768	0.718273
291	0.655272	0.487215	0.323911	0.44038	0.528448	0.617076	0.700274
292	0.640841	0.471116	0.348715	0.464081	0.528306	0.605563	0.715832
293	0.638718	0.474918	0.340464	0.363397	0.522842	0.614162	0.710226
294	0.626219	0.494988	0.369208	0.353474	0.519374	0.615271	0.705788
295	0.640291	0.471754	0.364087	0.341006	0.549829	0.621145	0.691791
296	0.641987	0.498896	0.347712	0.299291	0.515166	0.610537	0.749452
297	0.620512	0.489524	0.324481	0.275663	0.545431	0.619479	0.673506
298	0.649708	0.473116	0.365228	0.270409	0.495715	0.619085	0.687048
299	0.631877	0.47342	0.390108	0.264773	0.513782	0.636299	0.740788
300	0.622073	0.467026	0.384358	0.256976	0.530935	0.622571	0.726618
301	0.633772	0.496028	0.340292	0.238697	0.493806	0.605841	0.700823
302	0.63737	0.496249	0.353068	0.222351	0.496122	0.603337	0.719195
303	0.642572	0.464039	0.334271	0.253459	0.485096	0.625068	0.708204
304	0.658036	0.438014	0.287556	0.278208	0.51319	0.639878	0.687296
305	0.592978	0.441246	0.421423	0.293505	0.556138	0.640361	0.705539
306	0.588791	0.46362	0.402278	0.27127	0.566594	0.639506	0.730728
307	0.609445	0.450253	0.327663	0.259507	0.563159	0.61149	0.660297
308	0.603732	0.455967	0.312357	0.252297	0.587469	0.620988	0.672302
309	0.593838	0.5094	0.332913	0.285671	0.596271	0.607755	0.668058
310	0.585442	0.540396	0.333812	0.268986	0.611287	0.609913	0.674846
311	0.577566	0.437353	0.283555	0.265725	0.640328	0.599552	0.713037
312	0.571314	0.455894	0.352688	0.259828	0.610414	0.588055	0.733583
313	0.603422	0.551783	0.416564	0.300666	0.615395	0.590494	0.709818
314	0.61218	0.537232	0.415482	0.2936	0.585892	0.583342	0.726211
315	0.611284	0.514599	0.385599	0.299236	0.594458	0.584866	0.662632
316	0.642639	0.51328	0.436686	0.359102	0.615052	0.591071	0.604722
317	0.647666	0.462664	0.457346	0.442221	0.608863	0.5938	0.653531
318	0.608175	0.435555	0.415783	0.452202	0.585244	0.680165	0.64507
319	0.623621	0.497101	0.384459	0.478131	0.609712	0.608333	0.622118
320	0.62457	0.492179	0.449353	0.533593	0.624301	0.616467	0.608267
321	0.640697	0.494268	0.273603	0.473708	0.62203	0.597691	0.626075
322	0.647803	0.497552	0.332401	0.415432	0.605716	0.620459	0.631972
323	0.625216	0.537679	0.290291	0.41296	0.599167	0.610629	0.628074
324	0.63449	0.526825	0.312275	0.414751	0.615895	0.675305	0.632228
325	0.635285	0.553856	0.284711	0.418446	0.608784	0.680201	0.600293
326	0.640517	0.565866	0.30999	0.423683	0.608723	0.694957	0.627296
327	0.628113	0.53952	0.302151	0.414138	0.568151	0.638242	0.561187
328	0.627666	0.528176	0.337198	0.402272	0.552652	0.668823	0.548214
329	0.606596	0.528311	0.323781	0.385483	0.567741	0.590458	0.585838
330	0.63644	0.513946	0.358208	0.414767	0.536175	0.614394	0.52615
331	0.564249	0.501562	0.405518	0.404853	0.576433	0.546384	0.588126
332	0.620234	0.491251	0.359833	0.404686	0.589173	0.553214	0.59715
333	0.610433	0.496667	0.398709	0.423673	0.585726	0.571643	0.599945
334	0.617017	0.491049	0.448519	0.426085	0.593662	0.557492	0.576637
335	0.58368	0.51046	0.439589	0.430253	0.55835	0.550633	0.543606
336	0.615387	0.524651	0.450779	0.421593	0.529067	0.533258	0.563265
337	0.613977	0.523136	0.451116	0.425041	0.619558	0.571058	0.582408
338	0.586265	0.555193	0.453188	0.429452	0.628366	0.56482	0.582561
339	0.653481	0.559065	0.44015	0.449798	0.598615	0.583698	0.580535
340	0.623752	0.599387	0.421722	0.455892	0.630785	0.572422	0.585362
341	0.600665	0.59116	0.436383	0.462666	0.592833	0.557509	0.577677
342	0.623108	0.556539	0.445188	0.460976	0.566339	0.571922	0.592282
343	0.606008	0.574643	0.432005	0.480235	0.540057	0.551945	0.610695
344	0.637355	0.579517	0.431842	0.467785	0.555178	0.55132	0.630979
345	0.590731	0.603004	0.419469	0.487966	0.548964	0.539403	0.588729
346	0.586591	0.585943	0.391822	0.471217	0.561424	0.556377	0.631046
347	0.596679	0.573283	0.398778	0.513544	0.545098	0.54048	0.664025
348	0.548195	0.571054	0.404743	0.514142	0.567473	0.604912	0.634896
349	0.550533	0.544622	0.392339	0.499984	0.564446	0.5609	0.588402
350	0.522475	0.578119	0.403377	0.487358	0.567141	0.547222	0.605244
351	0.580562	0.533574	0.394939	0.490584	0.566332	0.553107	0.617566
352	0.637701	0.542174	0.421202	0.50032	0.561367	0.538625	0.640528
353	0.612329	0.473209	0.401523	0.49657	0.549013	0.602802	0.571743
354	0.614359	0.43903	0.392503	0.501952	0.519829	0.543796	0.571831
355	0.601008	0.486427	0.380511	0.487306	0.521937	0.573031	0.603468
356	0.592861	0.487469	0.406989	0.506129	0.555069	0.556504	0.596731
357	0.580051	0.534727	0.40594	0.50974	0.562825	0.541697	0.614828
358	0.612916	0.595027	0.434737	0.515078	0.564297	0.55898	0.632715
359	0.644968	0.574067	0.441001	0.526589	0.551983	0.541705	0.625648
360	0.652655	0.541697	0.439665	0.53053	0.551943	0.536804	0.626187
361	0.644312	0.550739	0.446084	0.475441	0.522021	0.548436	0.63754
362	0.659834	0.542351	0.430941	0.528697	0.552615	0.569385	0.657764
363	0.678001	0.529792	0.336527	0.507059	0.569308	0.591792	0.664704
364	0.686801	0.585175	0.330596	0.497573	0.585119	0.602503	0.672088
365	0.674545	0.625947	0.323123	0.548233	0.585257	0.581482	0.671811
366	0.675875	0.549313	0.367016	0.562746	0.595372	0.594799	0.656469
367	0.671026	0.591516	0.375101	0.538966	0.626382	0.638921	0.63809
368	0.698579	0.603325	0.377656	0.511081	0.61382	0.650928	0.640056
369	0.685542	0.682279	0.403754	0.536423	0.628248	0.651264	0.632454
370	0.650065	0.674492	0.430362	0.425254	0.625115	0.637135	0.648403
371	0.701395	0.575541	0.4563	0.504813	0.648437	0.643864	0.650322
372	0.663845	0.60369	0.410401	0.518052	0.647011	0.660864	0.649613
373	0.638477	0.622496	0.452885	0.438502	0.607317	0.64797	0.642864
374	0.663547	0.665742	0.464203	0.598551	0.599809	0.672852	0.655428
375	0.652407	0.65298	0.420922	0.545023	0.607954	0.666375	0.673055
376	0.647469	0.697397	0.44999	0.49733	0.631593	0.624628	0.648869
377	0.624157	0.75508	0.359129	0.51112	0.630966	0.630014	0.637732
378	0.623137	0.719419	0.333026	0.467312	0.631145	0.659165	0.679467
379	0.564538	0.648174	0.360298	0.418545	0.63655	0.689196	0.633978
380	0.622535	0.613674	0.32881	0.395075	0.628757	0.673301	0.641869
381	0.59354	0.580409	0.356179	0.422522	0.641622	0.656948	0.65361
382	0.608112	0.584519	0.373238	0.349085	0.657429	0.694429	0.634541
383	0.59828	0.530464	0.339456	0.343573	0.616483	0.671083	0.637432
384	0.58894	0.634461	0.318334	0.354271	0.615695	0.603739	0.62852
385	0.594183	0.60265	0.39024	0.347569	0.640971	0.673944	0.620853
386	0.596375	0.580452	0.400071	0.337193	0.574702	0.692619	0.628872
387	0.60808	0.627559	0.444103	0.344944	0.623395	0.692836	0.630556
388	0.592732	0.598978	0.432298	0.339853	0.647181	0.624551	0.633071
389	0.633208	0.600655	0.440902	0.316359	0.628141	0.700904	0.638567
390	0.589409	0.631067	0.428406	0.346883	0.657949	0.654518	0.606502
391	0.640626	0.58635	0.4142	0.297388	0.648406	0.678769	0.65868
392	0.634734	0.502769	0.431584	0.283708	0.622991	0.695287	0.637985
393	0.637943	0.563621	0.476116	0.260927	0.626576	0.723302	0.648007
394	0.635378	0.566669	0.506014	0.290654	0.631871	0.712079	0.64855
395	0.608391	0.559871	0.404253	0.307676	0.607365	0.683261	0.656148
396	0.640776	0.562804	0.384567	0.279868	0.60899	0.692941	0.647551
397	0.649596	0.558494	0.468547	0.261334	0.555426	0.672133	0.647736
398	0.650396	0.517914	0.405057	0.285264	0.61372	0.643078	0.611348
399	0.660259	0.508521	0.483184	0.286664	0.623806	0.6786	0.62758
400	0.639768	0.520814	0.471062	0.311047	0.642166	0.66906	0.643014
401	0.663649	0.515362	0.422314	0.31958	0.637671	0.663538	0.651733
402	0.633943	0.539517	0.431338	0.317771	0.593389	0.656851	0.655537
403	0.620533	0.55998	0.409677	0.344701	0.535221	0.67956	0.651437
404	0.647516	0.52054	0.358527	0.387845	0.584922	0.673686	0.621329
405	0.633198	0.516658	0.379302	0.361473	0.5255	0.726299	0.632747
406	0.641585	0.466508	0.363335	0.38797	0.5136	0.686449	0.643385
407	0.645077	0.505528	0.377474	0.342926	0.513265	0.65385	0.658033
408	0.654181	0.506416	0.404258	0.371666	0.531701	0.666252	0.665835
409	0.681439	0.512957	0.430343	0.413586	0.547646	0.643233	0.667857
410	0.672912	0.531816	0.449464	0.40172	0.589516	0.661738	0.645152
411	0.673874	0.511284	0.407356	0.370482	0.546869	0.660567	0.649382
412	0.658963	0.523756	0.457498	0.353611	0.573192	0.652546	0.639481
413	0.655213	0.490459	0.440662	0.307995	0.531638	0.652403	0.618592
414	0.667593	0.493597	0.434877	0.297794	0.580773	0.644441	0.596982
415	0.657627	0.515741	0.454802	0.304684	0.570128	0.636805	0.614736
416	0.669722	0.509857	0.441332	0.301346	0.546392	0.637702	0.591655
417	0.688334	0.477854	0.412867	0.296877	0.534553	0.667043	0.648196
418	0.680326	0.506917	0.451404	0.279238	0.602088	0.643226	0.667763
419	0.67628	0.487428	0.465334	0.272334	0.559404	0.632816	0.585473
420	0.64928	0.466584	0.455692	0.292074	0.614266	0.629237	0.643799
421	0.662702	0.487594	0.42592	0.301363	0.60827	0.628016	0.61094
422	0.660451	0.524989	0.430468	0.30698	0.624022	0.653443	0.598505
423	0.662467	0.546533	0.440781	0.280406	0.586254	0.648171	0.591341
424	0.654189	0.541463	0.454724	0.269914	0.569999	0.655818	0.582103
425	0.676956	0.551818	0.42031	0.249089	0.62614	0.669655	0.582759
426	0.665475	0.519347	0.431723	0.22103	0.578968	0.657304	0.546833
427	0.64828	0.533262	0.408915	0.223627	0.598824	0.631578	0.56911
428	0.666269	0.48203	0.414242	0.223395	0.608817	0.650583	0.582312
429	0.671014	0.49304	0.399712	0.235121	0.600527	0.675677	0.591415
430	0.678383	0.494905	0.418088	0.231662	0.615679	0.687503	0.590383
431	0.685711	0.512362	0.460599	0.224907	0.594572	0.657387	0.599697
432	0.70531	0.46823	0.463301	0.230414	0.611784	0.658885	0.58427
433	0.709192	0.454921	0.442743	0.22609	0.59089	0.690484	0.582232
434	0.695176	0.417985	0.406862	0.214287	0.589532	0.678231	0.595278
435	0.691319	0.425568	0.453409	0.200346	0.555569	0.692521	0.573111
436	0.688549	0.425788	0.401385	0.194806	0.573044	0.6936	0.573624
437	0.719849	0.453327	0.414817	0.203374	0.577448	0.658385	0.58509
438	0.695325	0.433522	0.402237	0.205164	0.565805	0.645718	0.579988
439	0.673076	0.46237	0.408183	0.237379	0.590778	0.636247	0.600939
440	0.681097	0.476979	0.396971	0.270458	0.577714	0.651426	0.60988
441	0.702839	0.488792	0.420482	0.252381	0.589058	0.658483	0.593781
442	0.689844	0.46043	0.43231	0.300005	0.604808	0.660546	0.594414
443	0.707442	0.460733	0.43398	0.320271	0.604484	0.666668	0.601454
444	0.72287	0.475164	0.408985	0.263769	0.609074	0.634677	0.586922
445	0.728769	0.495402	0.410237	0.267079	0.613872	0.650322	0.582888
446	0.667346	0.496129	0.458749	0.292287	0.599596	0.637011	0.572548
447	0.701436	0.508501	0.393095	0.25574	0.620951	0.687848	0.60555
448	0.677125	0.519634	0.388113	0.246839	0.64685	0.653333	0.554403
449	0.714013	0.51931	0.407777	0.247433	0.620656	0.637571	0.60037
450	0.712537	0.519328	0.473198	0.274976	0.641049	0.670966	0.59106
451	0.718474	0.523789	0.439367	0.348455	0.658252	0.675226	0.581197
452	0.737619	0.540107	0.451639	0.316516	0.660709	0.653252	0.581172
453	0.728228	0.559523	0.444013	0.353769	0.650796	0.658534	0.591417
454	0.762049	0.573681	0.450034	0.352601	0.643674	0.659389	0.607526
455	0.72496	0.535265	0.424093	0.301017	0.642188	0.661783	0.624417
456	0.737409	0.483631	0.445589	0.319295	0.681424	0.652895	0.573739
457	0.73064	0.525021	0.446294	0.324768	0.662336	0.631965	0.582374
458	0.726728	0.488296	0.445758	0.361044	0.653394	0.66945	0.581759
459	0.741997	0.489749	0.473948	0.332072	0.656344	0.684954	0.593712
460	0.762089	0.524105	0.425838	0.329458	0.630781	0.644566	0.613342
461	0.789229	0.528088	0.438361	0.32464	0.628569	0.648253	0.563764
462	0.742057	0.554707	0.42693	0.299806	0.697812	0.695569	0.558803
463	0.765719	0.501632	0.429074	0.322946	0.654428	0.635971	0.575702
464	0.78971	0.51202	0.44673	0.319115	0.628976	0.631178	0.575509
465	0.795419	0.518233	0.433267	0.281633	0.631089	0.683617	0.60404
466	0.76605	0.604979	0.444734	0.303676	0.690691	0.662742	0.591339
467	0.762749	0.629593	0.443283	0.29878	0.628024	0.66556	0.622655
468	0.724451	0.501688	0.437685	0.307223	0.678811	0.67395	0.58896
469	0.701061	0.549113	0.453895	0.302385	0.642458	0.649708	0.602619
470	0.713789	0.533044	0.456902	0.270537	0.62615	0.610755	0.595377
471	0.743898	0.513667	0.44947	0.317788	0.654982	0.658729	0.580764
472	0.758344	0.543004	0.451973	0.311363	0.672097	0.645881	0.598521
473	0.717771	0.560265	0.471971	0.318743	0.758952	0.641495	0.592727
474	0.764244	0.566227	0.434098	0.307535	0.76644	0.650184	0.591979
475	0.770106	0.574764	0.449973	0.244096	0.782879	0.642972	0.573114
476	0.781042	0.652784	0.458839	0.308639	0.784168	0.697651	0.622414
477	0.767404	0.57493	0.469105	0.298996	0.753497	0.633705	0.614294
478	0.738273	0.594655	0.466872	0.321887	0.746015	0.680044	0.592593
479	0.705138	0.504335	0.458244	0.330324	0.739389	0.634425	0.578649
480	0.702071	0.530218	0.463503	0.300401	0.772323	0.641218	0.591891
481	0.715346	0.555668	0.458788	0.306491	0.689432	0.610961	0.557355
482	0.726729	0.607856	0.485722	0.304653	0.702053	0.626013	0.554918
483	0.74441	0.460672	0.520795	0.292604	0.730389	0.631126	0.542751
484	0.73319	0.508423	0.452668	0.29061	0.741748	0.64763	0.54152
485	0.736553	0.52015	0.481772	0.293587	0.766842	0.679232	0.555531
486	0.727274	0.575749	0.480993	0.285315	0.775158	0.691679	0.587705
487	0.724848	0.521666	0.476591	0.30507	0.767492	0.64418	0.595402
488	0.723622	0.480641	0.487361	0.302325	0.77397	0.666219	0.598312
489	0.704595	0.552063	0.517336	0.309198	0.772505	0.65338	0.587276
490	0.739329	0.538004	0.487499	0.30981	0.764214	0.672276	0.566119
491	0.738862	0.528298	0.454801	0.321695	0.7544	0.654851	0.574961
492	0.716519	0.523772	0.485422	0.316401	0.740641	0.660036	0.59891
493	0.726662	0.521095	0.47495	0.316018	0.72256	0.632921	0.621093
494	0.712413	0.522163	0.456623	0.30765	0.7249	0.667203	0.610558
495	0.71728	0.513229	0.460653	0.318115	0.715283	0.706151	0.569544
496	0.723332	0.517628	0.485278	0.303163	0.708596	0.685339	0.610283
497	0.712933	0.507651	0.469848	0.313863	0.738426	0.676195	0.636628
498	0.734869	0.509519	0.474261	0.320685	0.738941	0.66651	0.62623
499	0.727719	0.518337	0.483692	0.296891	0.733439	0.657721	0.635594
500	0.722361	0.513943	0.483405	0.30332	0.727876	0.648263	0.64558
501	0.75431	0.527032	0.462135	0.314409	0.724309	0.647458	0.634925
502	0.743539	0.540839	0.439299	0.282846	0.74128	0.674897	0.636314
503	0.751525	0.547863	0.429116	0.289471	0.750669	0.661393	0.636524
504	0.759336	0.542364	0.439554	0.297588	0.727304	0.65894	0.653545
505	0.761553	0.5451	0.418066	0.33324	0.705013	0.662489	0.669082
506	0.755718	0.537822	0.437373	0.382824	0.728696	0.630469	0.650764
507	0.749007	0.535318	0.413507	0.369085	0.70391	0.660363	0.632759
508	0.745512	0.530146	0.498221	0.371039	0.70532	0.63333	0.647733
509	0.728925	0.538539	0.504778	0.379076	0.688083	0.649528	0.655486
510	0.723318	0.549052	0.508446	0.353716	0.702328	0.652562	0.610363
511	0.731848	0.55767	0.501114	0.345569	0.709309	0.642301	0.599039
512	0.724612	0.568445	0.504966	0.344408	0.71038	0.692082	0.598471
513	0.728511	0.562962	0.48041	0.371842	0.709482	0.678377	0.604038
514	0.750029	0.550343	0.493593	0.345482	0.72361	0.635114	0.606316
515	0.737334	0.552532	0.520676	0.34754	0.716826	0.645521	0.599362
516	0.742233	0.535808	0.527694	0.331326	0.714723	0.640652	0.609507
517	0.726933	0.546131	0.511639	0.356742	0.714792	0.643184	0.609685
518	0.744274	0.521655	0.502687	0.339019	0.715516	0.650773	0.592079
519	0.701269	0.479081	0.541036	0.334561	0.705011	0.618046	0.614522
520	0.664895	0.528758	0.520564	0.335452	0.665045	0.654071	0.600703
521	0.758119	0.500684	0.492666	0.332007	0.692931	0.648907	0.628866
522	0.696042	0.523	0.535137	0.328377	0.689029	0.664058	0.632022
523	0.704244	0.49408	0.580703	0.330879	0.690933	0.699024	0.652685
524	0.689077	0.514042	0.513036	0.323434	0.700343	0.687136	0.649939
525	0.721459	0.513736	0.464847	0.328282	0.692107	0.68641	0.637648
526	0.682065	0.501206	0.49983	0.345709	0.668713	0.685465	0.664925
527	0.742629	0.518029	0.506226	0.306293	0.643335	0.657001	0.650964
528	0.73669	0.509478	0.499774	0.326727	0.651353	0.640035	0.656235
529	0.763385	0.515393	0.494856	0.337779	0.663586	0.640695	0.660012
530	0.767066	0.55381	0.526685	0.298738	0.704162	0.65444	0.649973
531	0.757142	0.589926	0.513807	0.293416	0.685256	0.666691	0.646171
532	0.770582	0.562096	0.496636	0.285655	0.701718	0.709326	0.665169
533	0.757761	0.566706	0.518026	0.272772	0.67926	0.683639	0.651766
534	0.741841	0.543403	0.517039	0.271865	0.670774	0.694656	0.674915
535	0.744832	0.542972	0.53412	0.281675	0.663146	0.733158	0.65501
536	0.755828	0.54517	0.531619	0.307234	0.680751	0.692548	0.650055
537	0.755859	0.500226	0.558856	0.328654	0.69279	0.680779	0.633009
538	0.749253	0.615814	0.561001	0.338064	0.684136	0.682977	0.684631
539	0.748047	0.534057	0.540994	0.317004	0.714743	0.689633	0.672283
540	0.723627	0.551445	0.544229	0.330163	0.728458	0.686447	0.675156
541	0.744969	0.59114	0.535059	0.322908	0.710908	0.696399	0.647072
542	0.765115	0.583187	0.549038	0.330875	0.707902	0.68623	0.67865
543	0.787183	0.62108	0.554266	0.297401	0.68321	0.706645	0.658543
544	0.789185	0.614463	0.547399	0.305303	0.706442	0.683553	0.66448
545	0.741405	0.602488	0.553828	0.295751	0.720455	0.678956	0.691673
546	0.769252	0.619373	0.537687	0.282305	0.711709	0.673656	0.704398
547	0.752376	0.574001	0.53584	0.317713	0.72934	0.654673	0.675373
548	0.763164	0.597306	0.545581	0.33099	0.712974	0.667559	0.684884
549	0.739586	0.569708	0.564274	0.330242	0.713028	0.673484	0.662348
550	0.741553	0.612068	0.558515	0.342436	0.71393	0.663727	0.71013
551	0.755705	0.625023	0.562493	0.375053	0.714125	0.6675	0.718455
552	0.726524	0.582024	0.575331	0.394715	0.69608	0.66868	0.728539
553	0.733775	0.617286	0.574275	0.37543	0.70228	0.652762	0.725925
554	0.753638	0.59255	0.583107	0.365993	0.693552	0.647549	0.728579
555	0.760622	0.5939	0.580743	0.378285	0.711202	0.663876	0.730886
556	0.736288	0.610043	0.575857	0.360967	0.70734	0.6718	0.717541
557	0.767942	0.603438	0.594482	0.357225	0.680723	0.67223	0.715221
558	0.75293	0.59786	0.585392	0.42271	0.688114	0.689177	0.734013
559	0.751678	0.607114	0.564772	0.359194	0.686677	0.690763	0.748266
560	0.751506	0.61449	0.520364	0.360951	0.690926	0.656956	0.75153
561	0.735609	0.605911	0.542924	0.355858	0.670554	0.65847	0.728161
562	0.73814	0.608626	0.552441	0.359113	0.660051	0.66264	0.71554
563	0.773232	0.610367	0.569909	0.355626	0.655645	0.671109	0.689118
564	0.752839	0.610393	0.601567	0.363659	0.663911	0.692762	0.743612
565	0.771963	0.614577	0.55123	0.356175	0.662543	0.681746	0.726243
566	0.783024	0.616479	0.470344	0.362403	0.672044	0.672259	0.727031
567	0.783939	0.621222	0.451026	0.367134	0.666553	0.675432	0.737979
568	0.793215	0.631138	0.484649	0.363775	0.670104	0.691173	0.736771
569	0.738499	0.638568	0.444932	0.352877	0.662068	0.693905	0.765848
570	0.781125	0.609029	0.43724	0.357221	0.6562	0.748978	0.743504
571	0.762401	0.606057	0.49181	0.35094	0.669861	0.718768	0.745303
572	0.74249	0.595795	0.472756	0.348228	0.636484	0.728145	0.719032
573	0.748905	0.602354	0.455918	0.354376	0.626728	0.74032	0.724775
574	0.766466	0.600144	0.459859	0.356877	0.647457	0.707854	0.723686
575	0.74986	0.589674	0.505203	0.392556	0.617206	0.702645	0.754602
576	0.750468	0.568729	0.488674	0.443942	0.5966	0.708364	0.759223
577	0.758058	0.550174	0.477498	0.373597	0.585529	0.712924	0.735004
578	0.770516	0.520274	0.504695	0.360123	0.587058	0.727527	0.730543
579	0.755514	0.543514	0.534639	0.363915	0.614296	0.726232	0.765148
580	0.765319	0.571607	0.519571	0.351007	0.597561	0.733501	0.748738
581	0.750757	0.554141	0.539124	0.363212	0.636727	0.692457	0.763472
582	0.731779	0.576063	0.519962	0.387287	0.621573	0.679509	0.752593
583	0.764508	0.580909	0.52482	0.380264	0.659517	0.689418	0.754806
584	0.724537	0.590772	0.524357	0.400028	0.663385	0.705611	0.764074
585	0.704502	0.588399	0.533005	0.391646	0.646774	0.687895	0.760653
586	0.726012	0.569567	0.574078	0.400644	0.614345	0.709932	0.773796
587	0.748329	0.600389	0.577502	0.396464	0.653945	0.688618	0.760443
588	0.764473	0.588938	0.579395	0.409302	0.663733	0.696804	0.73652
589	0.783886	0.583965	0.523949	0.414338	0.672114	0.697674	0.745846
590	0.744261	0.570424	0.514825	0.403304	0.677704	0.665044	0.743385
591	0.726409	0.572316	0.518131	0.399035	0.641392	0.665231	0.728435
592	0.741793	0.56494	0.5163	0.385275	0.652774	0.662784	0.75653
593	0.732883	0.561454	0.520782	0.397156	0.645734	0.675974	0.743104
594	0.701075	0.564984	0.546065	0.398824	0.632723	0.669185	0.753659
595	0.69841	0.5402	0.57088	0.397911	0.625273	0.656641	0.758495
596	0.727479	0.547441	0.588389	0.397572	0.61487	0.685609	0.753785
597	0.747367	0.558077	0.58976	0.39583	0.596131	0.677196	0.742225
598	0.724491	0.565932	0.583436	0.390425	0.602795	0.682313	0.738748
599	0.727757	0.567689	0.596414	0.401138	0.605441	0.692815	0.73545
600	0.724983	0.545027	0.598378	0.38961	0.613543	0.680285	0.775384
601	0.718581	0.554951	0.590107	0.369905	0.635808	0.683525	0.760372
602	0.739458	0.547179	0.593773	0.37164	0.647015	0.690218	0.753819
603	0.741569	0.545408	0.530397	0.347975	0.669125	0.673784	0.737186
604	0.725926	0.568723	0.544404	0.361192	0.692091	0.68374	0.779821
605	0.710746	0.543971	0.537091	0.366936	0.687439	0.687664	0.769006
606	0.666399	0.546547	0.537883	0.381806	0.690225	0.686483	0.775829
607	0.659197	0.557152	0.527501	0.397837	0.677617	0.71366	0.751475
608	0.677985	0.54761	0.509597	0.398316	0.66859	0.726394	0.75032
609	0.67331	0.562395	0.481756	0.379546	0.684842	0.730782	0.727188
610	0.677106	0.559618	0.497816	0.362324	0.646095	0.726052	0.791907
611	0.673558	0.581228	0.492358	0.39239	0.672542	0.733906	0.750623
612	0.692315	0.582497	0.523502	0.374895	0.668851	0.738934	0.76472
613	0.668019	0.586685	0.532577	0.37098	0.658801	0.730314	0.745295
614	0.674354	0.608356	0.531487	0.379429	0.6502	0.753291	0.738912
615	0.651781	0.592177	0.522463	0.399449	0.663227	0.728678	0.701087
616	0.65498	0.600492	0.521058	0.401231	0.653325	0.738497	0.714578
617	0.639675	0.618562	0.519065	0.415889	0.654511	0.731153	0.694063
618	0.664244	0.628476	0.53965	0.449894	0.70099	0.735672	0.699774
619	0.661838	0.642437	0.533853	0.424026	0.668399	0.75029	0.686146
620	0.675599	0.63548	0.545232	0.435513	0.663248	0.752267	0.685489
621	0.672585	0.604776	0.547624	0.42963	0.712731	0.742044	0.720677
622	0.662547	0.610548	0.550787	0.441288	0.708168	0.743406	0.725231
623	0.687565	0.629544	0.545538	0.460185	0.721745	0.770268	0.701828
624	0.680553	0.632636	0.522345	0.404755	0.714412	0.754395	0.699532
625	0.683554	0.653879	0.509715	0.411576	0.722037	0.759673	0.719935
626	0.673664	0.655763	0.511938	0.420661	0.719497	0.752115	0.702643
627	0.659157	0.662304	0.517388	0.413995	0.730541	0.763275	0.709314
628	0.675309	0.657785	0.507503	0.430157	0.713025	0.738548	0.708193
629	0.658275	0.661334	0.515638	0.450836	0.720636	0.744312	0.704467
630	0.662057	0.648479	0.515558	0.436386	0.686153	0.747284	0.698845
631	0.659997	0.653017	0.507154	0.433944	0.699812	0.757536	0.699524
632	0.648256	0.613849	0.509445	0.445519	0.737827	0.775575	0.70327
633	0.645233	0.59818	0.535082	0.455547	0.721611	0.761691	0.711422
634	0.654052	0.604075	0.539534	0.434141	0.69729	0.749375	0.760734
635	0.650953	0.620129	0.548376	0.403664	0.708645	0.741719	0.771339
636	0.65251	0.65284	0.529877	0.416951	0.709934	0.761859	0.763735
637	0.658714	0.627884	0.543873	0.419486	0.691817	0.737646	0.729048
638	0.673646	0.624786	0.579367	0.442086	0.702567	0.752096	0.73038
639	0.684726	0.616148	0.5661	0.44098	0.698128	0.753769	0.733267
640	0.672759	0.637153	0.609422	0.408954	0.734543	0.739942	0.733414
641	0.675065	0.639285	0.575643	0.41277	0.726478	0.740668	0.724619
642	0.65923	0.634309	0.587081	0.397526	0.703897	0.716049	0.733
643	0.664962	0.636079	0.561869	0.417225	0.719418	0.716348	0.702722
644	0.687499	0.634371	0.571328	0.424485	0.690662	0.738951	0.70708
645	0.671623	0.633933	0.575104	0.441498	0.68419	0.739884	0.714666
646	0.691333	0.637468	0.575522	0.41316	0.73494	0.713341	0.720945
647	0.685017	0.625666	0.617738	0.423686	0.702664	0.725374	0.715982
648	0.681799	0.632866	0.626104	0.420886	0.717498	0.727441	0.758194
649	0.676877	0.683168	0.625873	0.426905	0.725732	0.734023	0.726722
650	0.678508	0.691389	0.64604	0.417936	0.728528	0.724611	0.724185
651	0.670431	0.680338	0.619987	0.41937	0.734459	0.730362	0.7284
652	0.681951	0.681683	0.626958	0.397173	0.744236	0.717938	0.727008
653	0.67371	0.655957	0.624895	0.385297	0.761574	0.726657	0.738653
654	0.659476	0.665619	0.639405	0.372629	0.747954	0.727204	0.734388
655	0.669323	0.690362	0.636335	0.405965	0.767791	0.730703	0.728782
656	0.668844	0.671914	0.637468	0.397318	0.754233	0.740075	0.753129
657	0.684003	0.652779	0.631129	0.389584	0.723328	0.719394	0.745419
658	0.67523	0.629272	0.648546	0.463988	0.744476	0.710624	0.755624
659	0.665368	0.709408	0.633514	0.398756	0.741419	0.718557	0.753138
660	0.671556	0.675737	0.653725	0.394433	0.745591	0.712084	0.756008
661	0.66959	0.659323	0.657582	0.357288	0.697226	0.723302	0.733883
662	0.668586	0.675072	0.630101	0.353895	0.707959	0.702236	0.756937
663	0.682082	0.695095	0.646094	0.368382	0.728505	0.712021	0.76301
664	0.700698	0.685216	0.661801	0.369208	0.754734	0.717398	0.765234
665	0.670429	0.678818	0.617573	0.374229	0.717143	0.720496	0.762953
666	0.680894	0.681313	0.609153	0.370373	0.73335	0.728275	0.762002
667	0.686454	0.704629	0.617775	0.380605	0.72593	0.750376	0.768684
668	0.675128	0.653753	0.618242	0.389373	0.726178	0.744822	0.785987
669	0.673987	0.666956	0.654716	0.393208	0.744488	0.745907	0.788806
670	0.660933	0.663819	0.593506	0.391745	0.752739	0.757287	0.804809
671	0.654489	0.704504	0.614694	0.394315	0.737222	0.747814	0.790559
672	0.656197	0.674512	0.615295	0.405614	0.728803	0.738723	0.808711
673	0.695394	0.717621	0.586948	0.408975	0.698555	0.744451	0.810728
674	0.702578	0.710008	0.631796	0.406799	0.716534	0.746305	0.79182
675	0.688781	0.707675	0.575567	0.455446	0.699707	0.741746	0.817439
676	0.682164	0.708082	0.594879	0.452448	0.703134	0.727693	0.763917
677	0.689178	0.695582	0.606988	0.448015	0.706282	0.718179	0.754123
678	0.678431	0.702937	0.597349	0.457251	0.73411	0.712526	0.767345
679	0.709861	0.703763	0.607804	0.459185	0.734505	0.737716	0.774128
680	0.685897	0.67521	0.597678	0.466874	0.693894	0.707806	0.782018
681	0.687288	0.715788	0.587664	0.46902	0.692365	0.725177	0.766961
682	0.697179	0.692758	0.614811	0.467605	0.696115	0.722195	0.739979
683	0.700226	0.700218	0.591299	0.483517	0.721382	0.724306	0.748917
684	0.702089	0.696981	0.598031	0.470744	0.743768	0.738098	0.743163
685	0.717366	0.687366	0.597812	0.464191	0.752311	0.757505	0.743849
686	0.727515	0.702519	0.599717	0.463846	0.740488	0.766444	0.766126
687	0.674425	0.683616	0.603882	0.46222	0.755015	0.780383	0.788809
688	0.682633	0.710868	0.598281	0.490121	0.752799	0.762638	0.730874
689	0.686412	0.7296	0.592486	0.4832	0.741003	0.768518	0.781864
690	0.684533	0.729379	0.59511	0.476101	0.753247	0.764849	0.731309
691	0.677841	0.714203	0.598024	0.465379	0.754085	0.754172	0.747218
692	0.686256	0.737003	0.599489	0.482544	0.750817	0.758904	0.767988
693	0.680203	0.705645	0.600974	0.493737	0.734813	0.776231	0.789745
694	0.664062	0.721993	0.604205	0.501902	0.740482	0.745404	0.745688
695	0.694615	0.711812	0.60139	0.468858	0.729792	0.759398	0.771523
696	0.696934	0.686088	0.590709	0.448704	0.725199	0.756522	0.777019
697	0.687249	0.671839	0.58326	0.451775	0.729098	0.7569	0.786019
698	0.683659	0.710158	0.578634	0.477734	0.730263	0.775987	0.761327
699	0.694732	0.710508	0.571963	0.439011	0.719485	0.769918	0.743544
700	0.669656	0.690994	0.590493	0.408847	0.74304	0.750995	0.797692
701	0.671169	0.686648	0.583503	0.42295	0.739371	0.776947	0.786978
702	0.676784	0.690257	0.555808	0.411421	0.715811	0.784078	0.774213
703	0.671389	0.689605	0.55557	0.415745	0.711194	0.786662	0.765158
704	0.67828	0.705384	0.540484	0.41263	0.728118	0.788253	0.814056
705	0.678393	0.692601	0.551668	0.460764	0.722968	0.786138	0.8253
706	0.632748	0.722429	0.562566	0.468688	0.718392	0.79936	0.801146
707	0.629094	0.705776	0.565475	0.483534	0.70021	0.787918	0.813532
708	0.675397	0.707148	0.569441	0.48031	0.711439	0.788306	0.799487
709	0.681177	0.694089	0.602427	0.483083	0.726862	0.793941	0.773861
710	0.679442	0.679545	0.560378	0.485856	0.725127	0.788476	0.798382
711	0.692502	0.697162	0.588604	0.472298	0.722015	0.772595	0.792912
712	0.693615	0.693981	0.618632	0.490984	0.705012	0.774472	0.807462
713	0.705365	0.693336	0.535884	0.505345	0.702765	0.772601	0.802953
714	0.70149	0.709013	0.574254	0.496069	0.701835	0.746045	0.797538
715	0.696901	0.716407	0.555388	0.509754	0.737045	0.736401	0.804764
716	0.681104	0.718167	0.56584	0.483774	0.741402	0.752699	0.793262
717	0.664162	0.710425	0.561853	0.51793	0.730519	0.734866	0.815247
718	0.648093	0.707335	0.548803	0.503229	0.706555	0.733711	0.789482
719	0.649383	0.688638	0.537262	0.507853	0.721208	0.73484	0.797584
720	0.674717	0.708889	0.480948	0.546604	0.719026	0.738549	0.776943
721	0.676132	0.70786	0.518399	0.544048	0.71561	0.748498	0.782529
722	0.659606	0.703809	0.508261	0.508154	0.709717	0.747175	0.780626
723	0.667119	0.684781	0.514881	0.521626	0.733387	0.74033	0.782056
724	0.680014	0.67065	0.497417	0.562697	0.704229	0.744743	0.782758
725	0.702017	0.669592	0.529251	0.553079	0.698388	0.742228	0.796604
726	0.702024	0.702977	0.481781	0.566614	0.751544	0.744602	0.789411
727	0.702523	0.712872	0.502538	0.531077	0.758306	0.744434	0.791583
728	0.685823	0.691561	0.472784	0.563012	0.756133	0.759021	0.784166
729	0.701248	0.709193	0.486599	0.535137	0.731437	0.767092	0.786648
730	0.726275	0.658717	0.489818	0.584641	0.730342	0.756898	0.79341
731	0.709452	0.692447	0.519074	0.581888	0.751622	0.748678	0.807117
732	0.721923	0.638981	0.52496	0.571861	0.738073	0.75548	0.795632
733	0.728191	0.636751	0.484625	0.537255	0.735745	0.760851	0.828103
734	0.709216	0.67831	0.492683	0.535885	0.746164	0.776299	0.812831
735	0.712873	0.668183	0.514902	0.504585	0.742531	0.7613	0.790129
736	0.673315	0.686378	0.486103	0.502329	0.715098	0.755142	0.781238
737	0.668712	0.730919	0.47938	0.472671	0.728769	0.738111	0.792976
738	0.674939	0.730798	0.460731	0.527256	0.729283	0.728068	0.775839
739	0.665302	0.718108	0.451725	0.524606	0.787563	0.722689	0.771647
740	0.666522	0.671519	0.520772	0.496265	0.770586	0.712405	0.784861
741	0.691243	0.660339	0.565693	0.493164	0.743527	0.697053	0.789365
742	0.683794	0.714338	0.552657	0.515114	0.761801	0.702329	0.79485
743	0.679554	0.701602	0.565096	0.465689	0.731951	0.717833	0.784604
744	0.685452	0.701477	0.507102	0.482914	0.746544	0.71501	0.793293
745	0.688624	0.737641	0.518501	0.488095	0.754057	0.721566	0.805665
746	0.687291	0.737608	0.533456	0.479901	0.743053	0.733047	0.809783
747	0.706259	0.726641	0.573144	0.429779	0.754397	0.747886	0.781096
748	0.695708	0.740049	0.554921	0.489501	0.794007	0.75246	0.789497
749	0.691184	0.756561	0.569756	0.447155	0.764478	0.760926	0.790867
750	0.703142	0.762018	0.564422	0.487038	0.764919	0.755999	0.797037
751	0.692013	0.760154	0.591979	0.456643	0.80217	0.763286	0.791061
752	0.701409	0.725773	0.50516	0.443973	0.790727	0.743625	0.800677
753	0.712912	0.759412	0.539589	0.462135	0.765985	0.752615	0.798011
754	0.713161	0.755568	0.529937	0.459119	0.772331	0.755907	0.795083
755	0.712822	0.765703	0.527013	0.439432	0.785771	0.750799	0.804556
756	0.707383	0.763763	0.623866	0.466675	0.763606	0.757194	0.800474
757	0.711128	0.760898	0.576765	0.524874	0.768433	0.759426	0.798629
758	0.703979	0.69354	0.629589	0.457436	0.769352	0.75142	0.801276
759	0.70721	0.744312	0.669236	0.444201	0.765582	0.769204	0.788216
760	0.723597	0.753162	0.620768	0.467989	0.685539	0.748597	0.775483
761	0.728632	0.696576	0.520972	0.544184	0.675964	0.7737	0.786323
762	0.698868	0.767978	0.553056	0.497908	0.653911	0.745793	0.779942
763	0.711334	0.68	0.687321	0.470667	0.616405	0.759496	0.791798
764	0.719001	0.64786	0.587235	0.489797	0.660998	0.763696	0.787018
765	0.736624	0.676164	0.565954	0.483209	0.606401	0.749268	0.774646
766	0.737734	0.738095	0.55726	0.57557	0.575134	0.77565	0.767629
767	0.740292	0.732642	0.589261	0.570304	0.550714	0.762075	0.784335
768	0.729982	0.662515	0.606547	0.567491	0.51124	0.76087	0.792738
769	0.725362	0.640774	0.582351	0.483831	0.496305	0.750881	0.754114
770	0.74796	0.62329	0.539686	0.490795	0.476155	0.754021	0.751281
771	0.748244	0.669545	0.674432	0.492267	0.441955	0.752372	0.754286
772	0.744195	0.682507	0.539996	0.486734	0.489554	0.75976	0.745603
773	0.74378	0.675356	0.584579	0.487857	0.494183	0.778962	0.792954
774	0.73765	0.736486	0.525702	0.477031	0.434154	0.739564	0.764832
775	0.735413	0.733107	0.549996	0.541713	0.406969	0.775655	0.772902
776	0.731914	0.748307	0.560008	0.504081	0.406365	0.750592	0.746723
777	0.731659	0.756876	0.559987	0.458158	0.383623	0.762896	0.755135
778	0.739187	0.782811	0.558683	0.483054	0.397251	0.762069	0.768152
779	0.744309	0.731266	0.53852	0.485475	0.438403	0.775517	0.776196
780	0.739286	0.783031	0.559993	0.472454	0.408497	0.777667	0.780354
781	0.723574	0.757006	0.5653	0.466555	0.413982	0.773917	0.775914
782	0.708889	0.757171	0.606105	0.456502	0.43802	0.761959	0.762716
783	0.708291	0.751837	0.616077	0.503291	0.43878	0.765089	0.778394
784	0.706928	0.75083	0.604403	0.508015	0.435322	0.764138	0.797709
785	0.718156	0.751723	0.553709	0.497824	0.433426	0.771852	0.795431
786	0.735686	0.748047	0.60714	0.539925	0.463103	0.766247	0.770868
787	0.732902	0.753029	0.645522	0.541184	0.446795	0.748175	0.806919
788	0.730009	0.762839	0.622405	0.52709	0.447884	0.746866	0.798701
789	0.732921	0.725956	0.647294	0.526519	0.445903	0.741134	0.794625
790	0.727989	0.74523	0.655264	0.474965	0.44368	0.726289	0.791425
791	0.742509	0.741285	0.662369	0.552721	0.407519	0.73345	0.797178
792	0.733598	0.741304	0.630747	0.555303	0.437372	0.736683	0.811935
793	0.745436	0.772857	0.662382	0.45765	0.43844	0.740342	0.829498
794	0.756629	0.731287	0.653702	0.457702	0.430463	0.735642	0.830678
795	0.754805	0.715128	0.630682	0.441891	0.431596	0.754387	0.826902
796	0.735975	0.75536	0.642565	0.422693	0.439463	0.744051	0.81805
797	0.726776	0.708962	0.618291	0.56794	0.440445	0.747804	0.809883
798	0.727943	0.716454	0.644106	0.436762	0.444968	0.763878	0.82483
799	0.724861	0.70717	0.54936	0.462689	0.441006	0.755705	0.845085
800	0.717359	0.730342	0.548729	0.416543	0.440104	0.75129	0.806862
801	0.675587	0.708361	0.583053	0.415991	0.44452	0.777458	0.785276
802	0.702303	0.686592	0.612908	0.408287	0.446959	0.782467	0.798705
803	0.709972	0.711577	0.604134	0.426884	0.448282	0.776217	0.788727
804	0.715907	0.718201	0.569679	0.420556	0.444692	0.779515	0.799571
805	0.701045	0.706812	0.577393	0.410351	0.441389	0.769432	0.791446
806	0.71302	0.713784	0.552793	0.482616	0.434863	0.770821	0.785689
807	0.717939	0.716357	0.541749	0.448869	0.437604	0.758924	0.81191
808	0.715961	0.695972	0.562036	0.434193	0.436643	0.788435	0.825952
809	0.709787	0.664473	0.570308	0.411762	0.441504	0.7651	0.798681
810	0.725393	0.672105	0.598312	0.434959	0.442245	0.7797	0.807404
811	0.711597	0.717651	0.637423	0.546005	0.439057	0.759327	0.801245
812	0.731744	0.723544	0.65258	0.44991	0.448698	0.76431	0.795491
813	0.717047	0.724478	0.636764	0.438397	0.455862	0.773471	0.811908
814	0.734886	0.715226	0.627326	0.47819	0.462128	0.75866	0.799107
815	0.742341	0.723735	0.653901	0.479934	0.456685	0.761072	0.81447
816	0.736237	0.722531	0.655557	0.458925	0.457237	0.762259	0.814374
817	0.752301	0.735268	0.634778	0.453412	0.468235	0.776599	0.798385
818	0.754011	0.719915	0.641645	0.44895	0.467831	0.768377	0.800484
819	0.731195	0.715225	0.645112	0.463992	0.475703	0.767264	0.812186
820	0.737585	0.690218	0.63653	0.456332	0.475994	0.77877	0.806511
821	0.736727	0.711942	0.642557	0.550778	0.476896	0.773349	0.805497
822	0.726413	0.659266	0.609416	0.460723	0.472693	0.784037	0.79832
823	0.729488	0.649018	0.628398	0.469557	0.482148	0.786736	0.812501
824	0.718904	0.672783	0.59469	0.505474	0.49363	0.781549	0.779338
825	0.722087	0.659646	0.617498	0.502581	0.49986	0.789837	0.780527
826	0.727729	0.658143	0.593092	0.552671	0.506433	0.782625	0.764435
827	0.729898	0.657839	0.604629	0.56175	0.499431	0.802418	0.771208
828	0.725946	0.676633	0.60215	0.550871	0.480546	0.796946	0.773789
829	0.724045	0.671808	0.604808	0.493396	0.480526	0.772147	0.785235
830	0.718314	0.674546	0.601153	0.560779	0.500567	0.78886	0.783136
831	0.726114	0.679265	0.618745	0.532456	0.491945	0.797239	0.79595
832	0.710546	0.672197	0.641029	0.47282	0.504495	0.763623	0.769838
833	0.724051	0.66656	0.63752	0.495384	0.52395	0.774325	0.771547
834	0.722196	0.686807	0.612619	0.553217	0.501127	0.778127	0.773397
835	0.721244	0.700201	0.630396	0.536519	0.509861	0.797142	0.76947
836	0.719585	0.68536	0.614178	0.56642	0.501522	0.811314	0.786014
837	0.717673	0.67132	0.619978	0.636448	0.504112	0.795414	0.786483
838	0.730317	0.676986	0.627038	0.616272	0.472785	0.805093	0.799034
839	0.727293	0.673111	0.627375	0.537972	0.463734	0.776815	0.778017
840	0.732494	0.689403	0.64519	0.56699	0.483419	0.798191	0.783682
841	0.727284	0.684316	0.649163	0.544372	0.474961	0.779533	0.776151
842	0.745574	0.683057	0.634133	0.506656	0.446137	0.784117	0.754
843	0.743822	0.676393	0.66178	0.513572	0.429917	0.791881	0.743443
844	0.720746	0.709351	0.658761	0.524489	0.428197	0.806821	0.767583
845	0.72146	0.676466	0.670768	0.539263	0.465291	0.797903	0.772956
846	0.726833	0.688084	0.664431	0.501205	0.460597	0.781063	0.777394
847	0.723301	0.671284	0.669317	0.487521	0.452256	0.791991	0.777447
848	0.734504	0.692114	0.661663	0.490717	0.421005	0.790076	0.778944
849	0.742438	0.704379	0.660641	0.503701	0.450014	0.801238	0.787414
850	0.725339	0.713101	0.659347	0.473939	0.465717	0.786124	0.791368
851		0.684033		0.471747		0.787148	0.784536
852		0.713516		0.513683		0.770625	0.779821
853		0.706386		0.507467		0.76314
854		0.722964		0.496035		0.775505
855		0.708933		0.505961		0.788019
856		0.690528				0.8022

## Sheet: Fig 3 Supp 2B
CIRCULARITY
Time (min)	Positions
	1	2	3	4	5
360	0.454513	0.47269	0.3661	0.370105	0.456158
365	0.270299	0.46727	0.395068	0.319695	0.342346
370	0.421033	0.397223	0.533472	0.109971	0.321415
375	0.322523	0.416363	0.284128	0.190599	0.499454
380	0.293213	0.406113	0.257096	0.234469	0.431444
385	0.31448	0.41464	0.189359	0.221189	0.448416
390	0.32693	0.462538	0.411327	0.166494	0.40765
395	0.375415	0.369513	0.319319	0.160269	0.394207
400	0.384334	0.380369	0.252451	0.145006	0.324736
405	0.343488	0.390926	0.383172	0.154288	0.49891
410	0.368422	0.366051	0.333143	0.128369	0.534037
415	0.449329	0.305557	0.418461	0.15461	0.597124
420	0.414577	0.378216	0.384834	0.236536	0.580555
425	0.387591	0.387495	0.322277	0.308144	0.542746
430	0.313975	0.363909	0.380871	0.305505	0.583928
435	0.283129	0.382688	0.408368	0.334768	0.482513
440	0.233537	0.353422	0.410152	0.22443	0.540227
445	0.242843	0.321137	0.25559	0.406731	0.528426
450	0.303991	0.38824	0.341484	0.612332	0.453089
455	0.252998	0.335272	0.287143	0.443626	0.476947
460	0.238327	0.395892	0.334923	0.312534	0.562073
465	0.308579	0.334698	0.436516	0.46243	0.487784
470	0.308608	0.356719	0.278978	0.292201	0.44075
475	0.36616	0.341349	0.278546	0.440265	0.414359
480	0.323595	0.557742	0.360313	0.373055	0.477289
485	0.485446	0.39862	0.277331	0.483672	0.445074
490	0.423359	0.481161	0.34152	0.482297	0.46767
495	0.356111	0.390426	0.321879	0.457402	0.511982
500	0.319722	0.370329	0.344815	0.328224	0.461308
505	0.286488	0.418875	0.343224	0.398326	0.478481
510	0.298752	0.336783	0.39334	0.257881	0.475655
515	0.378192	0.359235	0.408004	0.274793	0.423413
520	0.377405	0.388625	0.410966	0.257304	0.390734
525	0.358339	0.427863	0.286227	0.5094	0.352739
530	0.376346	0.382485	0.440345	0.505799	0.365873
535	0.354223	0.507723	0.415913	0.522825	0.375522
540	0.296821	0.468654	0.458312	0.471015	0.38665
545	0.452414	0.495775	0.350129	0.516576	0.415035
550	0.33186	0.457689	0.461132	0.568926	0.409696
555	0.359286	0.491019	0.469225	0.523352	0.463877
560	0.391423	0.493775	0.431485	0.5702	0.386378
565	0.481027	0.417779	0.490348	0.398952	0.617242
570	0.678112	0.562635	0.319231	0.42888	0.578707
575	0.591163	0.28528	0.359995	0.439534	0.495163
580	0.598788	0.468846	0.361202	0.422278	0.395634
585	0.676571	0.437734	0.340755	0.364754	0.541387
590	0.506873	0.515911	0.404503	0.432771	0.47853
595	0.384479	0.397598	0.43003	0.441945	0.420868
600	0.54937	0.542641	0.45318	0.514557	0.472968
605	0.463023	0.506367	0.374148	0.47541	0.404785
610	0.522796	0.405646	0.318481	0.453688	0.426766
615	0.360592	0.352568	0.352324	0.479115	0.510795
620	0.388626	0.428241	0.339823	0.429183	0.327165
625	0.564939	0.46893	0.313688	0.42279	0.479686
630	0.550176	0.423262	0.310329	0.447209	0.430534
635	0.444236	0.484406	0.3204	0.380185	0.419106
640	0.548101	0.383691	0.346906	0.434218	0.53728
645	0.387264	0.420237	0.317394	0.388519	0.565682
650	0.579539	0.49555	0.296696	0.422011	0.403464
655	0.524448	0.450558	0.364476	0.48231	0.372362
660	0.551737	0.458926	0.353562	0.334529	0.411737
665	0.54638	0.481117	0.393564	0.431377	0.347764
670	0.392419	0.606345	0.373259	0.365116	0.387019
675	0.426246	0.538331	0.393893	0.373407	0.350497
680	0.354372	0.442119	0.368227	0.416065	0.330223
685	0.563707	0.458217	0.363917	0.395522	0.351517
690	0.492977	0.521964	0.390526	0.386123	0.352457
695	0.576065	0.611204	0.350968	0.380728	0.403859
700	0.567502	0.593464	0.338128	0.34725	0.362342
705	0.513835	0.563792	0.327159	0.311113	0.285593
710	0.51016	0.519546	0.325799	0.365966	0.255148
715	0.570103	0.498316	0.300214	0.385926	0.37311
720	0.527477	0.491396	0.33567	0.428216	0.56565
725	0.560065	0.515514	0.381517	0.392564	0.452599
730	0.588777	0.410932	0.301888	0.400079	0.399452
735	0.567994	0.593595	0.367923	0.430831	0.525929
740	0.518216	0.435835	0.372575	0.44413	0.445474
745	0.49217	0.608266	0.333074	0.455927	0.436603
750	0.445949	0.439914	0.348488	0.467893	0.48149
755	0.497974	0.436958	0.425725	0.457598	0.606941
760	0.479929	0.402716	0.409743	0.410447	0.534868
765	0.561296	0.44901	0.438018	0.545168	0.54429
770	0.531059	0.429572	0.396031	0.522207	0.488726
775	0.519419	0.389796	0.407603	0.337845	0.544199
780	0.462373	0.366474	0.34452	0.46313	0.526937
785	0.478797	0.420535	0.418308	0.40697	0.515701
790	0.480843	0.404599	0.392437	0.459089	0.533847
795	0.536312	0.410997	0.352193	0.379273	0.457102
800	0.46181	0.366183	0.376913	0.452297	0.60923
805	0.534373	0.44254	0.346897	0.463927	0.579103
810	0.520795	0.387267	0.401366	0.419659	0.483826
815	0.399661	0.450851	0.398816	0.477683	0.623346
820	0.336571	0.43171	0.350002	0.446848	0.556425
825	0.372798	0.376611	0.324666	0.36803	0.644867
830	0.525757	0.320708	0.396704	0.437284	0.703139
835	0.476564	0.401998	0.375598	0.46759	0.62127
840	0.420775	0.312891	0.306451	0.400729	0.466449
845	0.346788	0.42042	0.38476	0.397966	0.630449
850	0.361779	0.415251	0.375675	0.468787	0.593643
855	0.458511	0.44919	0.389823	0.348273	0.65009
860	0.439188	0.447205	0.403892	0.371681	0.694194
865	0.47676	0.577835	0.250365	0.34632	0.608601
870	0.514757	0.465658	0.446638	0.618368	0.606389
875	0.490259	0.436658	0.3698	0.45127	0.595279
880	0.514937	0.417268	0.355219	0.405022	0.658737
885	0.466655	0.45591	0.316102	0.447612	0.517517
890	0.606352	0.499886	0.330159	0.513581	0.420376
895	0.532747	0.409193	0.350368	0.562891	0.611521
900	0.551199	0.40266	0.342171	0.416598	0.51436
905	0.525547	0.353008	0.495803	0.509932	0.597544
910	0.417353	0.497945	0.368741	0.51711	0.488935
915	0.465719	0.430131	0.2894	0.487227	0.478674
920	0.653651	0.507375	0.308302	0.565024	0.404422
925	0.524151	0.482148	0.397752	0.434475	0.453656
930	0.488793	0.499788	0.388916	0.511357	0.473088
935	0.511531	0.466885	0.377325	0.453176	0.495636
940	0.532537	0.446042	0.345965	0.408854	0.565612
945	0.579425	0.518156	0.385943	0.472869	0.650858
950	0.600352	0.348956	0.374342	0.453133	0.482407
955	0.576077	0.38963	0.329816	0.407343	0.552948
960	0.550422	0.357046	0.375065	0.478174	0.526669
965	0.5944	0.379664	0.384631	0.531473	0.562561
970	0.577697	0.348924	0.319707	0.397723	0.711964
975	0.541683	0.467704	0.471279	0.416913	0.501882
980	0.630877	0.466566	0.413762	0.416626	0.502934
985	0.58476	0.422091	0.446717	0.508381	0.471546
990	0.449577	0.485579	0.323437	0.43225	0.467597
995	0.478145	0.480336	0.453051	0.362413	0.522444
1000	0.456527	0.448821	0.480725	0.465641	0.503408
1005	0.558006	0.517486	0.464572	0.445781	0.541348
1010	0.566722	0.609369	0.367869	0.471326	0.562311
1015	0.552089	0.412937	0.546708	0.398501	0.576707
1020	0.515509	0.498252	0.533065	0.389801	0.546292
1025	0.454029	0.54647	0.419153	0.495751	0.505533
1030	0.442976	0.525787	0.463561	0.454959	0.401606
1035	0.519237	0.562864	0.523548	0.50588	0.51761
1040	0.503919	0.481983	0.510933	0.427868	0.502115
1045	0.542313	0.466616	0.521519	0.426403	0.472715
1050	0.502983	0.565585	0.537008	0.507222	0.460493
1055	0.508739	0.499964	0.509714	0.460281	0.557754
1060	0.417632	0.43321	0.578875	0.43434	0.603886
1065	0.49581	0.459455	0.552704	0.416715	0.513067
1070	0.435466	0.528629	0.567052	0.421369	0.477626
1075	0.519613	0.481666	0.544154	0.338906	0.495819
1080	0.539988	0.440145	0.523092	0.393723	0.424797
1085	0.544448	0.587003	0.585784	0.41775	0.525079
1090	0.585052	0.511161	0.601651	0.497736	0.488483
1095	0.583573	0.536135	0.526855	0.394344	0.447588
1100	0.460601	0.599468	0.533717	0.408989	0.459394
1105	0.493786	0.450038	0.575294	0.442692	0.507172
1110	0.592238	0.513661	0.509617	0.548641	0.557553
1115	0.521873	0.618214	0.549322	0.338605	0.470834
1120	0.489473	0.592166	0.577594	0.509213	0.543896
1125	0.437	0.495756	0.663003	0.41768	0.4999
1130	0.417765	0.6129	0.569336	0.407126	0.506486
1135	0.611612	0.51728	0.506403	0.328482	0.472119
1140	0.538365	0.55296	0.606354	0.375971	0.486142
1145	0.512136	0.613936	0.591862	0.425744	0.476045
1150	0.535835	0.519238	0.61222	0.387207	0.486163
1155	0.605237	0.541199	0.618804	0.386082	0.476432
1160	0.507301	0.424966	0.634233	0.42652	0.444204
1165	0.551473	0.427007	0.608445	0.499026	0.513479
1170	0.570725	0.429652	0.619156	0.536964	0.391655
1175	0.572402	0.425721	0.556484	0.460097	0.413371
1180	0.502579	0.407972	0.661231	0.543489	0.490203
1185	0.483439	0.394929	0.60269	0.511795	0.480426
1190	0.57206	0.414868	0.633841	0.446142	0.486327
1195	0.608688	0.405279	0.658618	0.481986	0.449668
1200	0.579841	0.50338	0.652171	0.400823	0.420256
1205	0.592908	0.507585	0.530752	0.479947	0.502858
1210	0.618206	0.587945	0.650755	0.489701	0.483373
1215	0.525288	0.468547	0.6021	0.495331	0.400866
1220	0.551446	0.490905	0.572663	0.476245	0.465299
1225	0.521793	0.480923	0.641125	0.474409	0.45137
1230	0.613399	0.455711	0.500927	0.501477	0.414765
1235	0.553941	0.437389	0.612464	0.508171	0.416247
1240	0.518398	0.548997	0.630993	0.452355	0.474305
1245	0.547109	0.474041	0.556566	0.487309	0.455407
1250	0.514333	0.446133	0.449523	0.363067	0.450575
1255	0.545219	0.487317	0.549308	0.413099	0.458414
1260	0.578455	0.460435	0.606866	0.532427	0.457454
1265	0.582867	0.423087	0.575623	0.454005	0.477289
1270	0.558132	0.486996	0.526726	0.414989	0.43741
1275	0.537527	0.436018	0.5661	0.471374	0.476652
1280	0.54704	0.450003	0.583194	0.427459	0.432679
1285	0.564434	0.4937	0.580686	0.467463	0.446774
1290	0.497906	0.476416	0.56963	0.432587	0.469372
1295	0.568678	0.457051	0.613656	0.400616	0.438323
1300	0.551205	0.489017	0.535733	0.469905	0.421582
1305	0.558394	0.478834	0.547043	0.565073	0.445573
1310	0.581115	0.472896	0.489538	0.542167	0.392043
1315	0.539241	0.513057	0.506718	0.580649	0.40979
1320	0.490791	0.516137	0.524308	0.66773	0.443717
1325	0.555076	0.541958	0.596618	0.431821	0.380611
1330	0.542665	0.463125	0.461482	0.484511	0.422262
1335	0.49109	0.423742	0.576348	0.464353	0.44313
1340	0.555872	0.529818	0.61292	0.493014	0.473892
1345	0.524249	0.469341	0.596188	0.549735	0.479241
1350	0.564183	0.549818	0.600637	0.459221	0.473369
1355	0.608956	0.499818	0.520326	0.433471	0.42161
