# Supplementary material for: Listeria monocytogenes cell-to-cell spread in epithelia is heterogeneous and dominated by rare pioneer bacteria
Source: eLife. 2019 Feb 5;8:e40032. doi: 10.7554/eLife.40032 (PMC6363384; doi:10.7554/eLife.40032)
Supplement: Figure 4—source data 1. [file elife-40032-fig4-data1.xlsx]

## Sheet: Figure 4B
CIRCULARITY
Wild-type	GRR
0.334399	0.641005
0.38643	0.695668
0.447827	0.669475
0.481242	0.650976
0.541117	0.494109
0.230454	0.592205
0.51671	0.669475
0.388593	0.681365
0.55158	0.485712
0.547233	0.605891
0.580685	0.53409
0.622188	0.494271
0.529432	0.625561
0.425357	0.692397
0.612607	0.607262
0.532122	0.635238
0.560738	0.727772
0.478035	0.522794
0.36758	0.56815
0.430576	0.595049
0.479348	0.53409
0.520222	0.583915
0.435814	0.730005
0.480211	0.53832
0.491964	0.607262
0.478703	0.555417
0.492193	0.660688
0.429408	0.595049
0.370285	0.508942
0.313356	0.453218
0.515431	0.598651
0.293679	0.692397
0.426093	0.556602
0.39852	0.610919
0.440271	0.588932
0.440271	0.671576
	0.554547
	0.729861
	0.727772
	0.553947
	0.633359
	0.62299
	0.729861
	0.658364
	0.535533
	0.678912
	0.628501
	0.606742
	0.552576

## Sheet: Fig 4 Supp 1
CIRCULARITY
Dir Persistence	Dfast/Dslow=1			Dfast/Dslow=10			Dfast/Dslow=100			Dfast/Dslow=1000
	Mean	SD	N	Mean	SD	N	Mean	SD	N	Mean	SD	N
1	0.945731	0.0275459	100	0.769928	0.0432201	100	0.650205	0.0612958	100	0.632059	0.0582333	100
0.994932	0.882113	0.0297698	100	0.769873	0.0430638	100	0.664318	0.0515282	100	0.633386	0.0529793	100
0.979819	0.822784	0.0372409	100	0.747874	0.0417949	100	0.654924	0.0583194	100	0.624674	0.0588644	100
0.956164	0.791937	0.0411446	100	0.735328	0.0400229	100	0.65927	0.0553766	100	0.619421	0.0666876	100
0.923962	0.783983	0.0354114	100	0.724696	0.0546655	100	0.65923	0.0578582	100	0.616454	0.0619604	100
0.883186	0.770098	0.053622	100	0.723199	0.0528589	100	0.635226	0.056683	100	0.619239	0.064062	100
0.837415	0.765983	0.0474737	100	0.719726	0.0443769	100	0.641381	0.0625976	100	0.619635	0.0647229	100
0.785919	0.772077	0.0478964	100	0.711341	0.0527678	100	0.645666	0.0601654	100	0.618947	0.0589953	100
0.720572	0.758573	0.0440495	100	0.716681	0.0589741	100	0.631081	0.0657817	100	0.613144	0.0655031	100
0.669538	0.75715	0.0452464	100	0.711703	0.0519158	100	0.634717	0.0688237	100	0.619557	0.06877	100
0.600083	0.770459	0.0422298	100	0.703271	0.0540514	100	0.623821	0.0594221	100	0.630181	0.0527659	100
