# Supplementary material for: Listeria monocytogenes cell-to-cell spread in epithelia is heterogeneous and dominated by rare pioneer bacteria
Source: eLife. 2019 Feb 5;8:e40032. doi: 10.7554/eLife.40032 (PMC6363384; doi:10.7554/eLife.40032)
Supplement: Figure 5—source data 1. — This spreadsheet also contains probability data used to generate the graphs in Figure 5D and in Figure 5—figure supplements 1 and 2. [file elife-40032-fig5-data1.xlsx]

## Sheet: Fig 5C
Diffusion coefficient that leads to close to 100% of indicated outcome
Period of extrusion	Bacterial clearance	Stable steady state	Uncontrolled growth			Period of extrusion	Effective diffusion coefficient
0.01	10	0	0			0.00505051	1025.93
0.02	10	0	0			0.010101	350.986
0.03	10	0	0			0.0151515	186.292
0.04	10	0	0			0.020202	118.451
0.05	10	0	0			0.0252525	83.1795
0.06	10	0	0			0.030303	62.2093
0.07	10	0	0			0.0353535	48.5989
0.08	10	0	0			0.040404	39.2
0.09	9.2	0.8	0			0.0454545	32.4023
0.1	7.7	1.4	0.9			0.0505051	27.3066
0.11	6.5	1.2	2.3			0.0555556	23.3758
0.12	5.6	1	3.4			0.0606061	20.2721
0.13	4.8	1	4.2			0.0656566	17.7733
0.14	4.2	0.9	4.9			0.0707071	15.7281
0.15	3.8	0.7	5.5			0.0757576	14.0304
0.16	3.4	0.6	6			0.0808081	12.6039
0.17	3	0.6	6.4			0.0858586	11.3924
0.18	2.7	0.5	6.8			0.0909091	10.3537
0.19	2.5	0.4	7.1			0.0959596	9.45562
0.2	2.2	0.5	7.3			0.10101	8.67336
0.21	2.1	0.4	7.5			0.106061	7.98733
0.22	1.9	0.4	7.7			0.111111	7.38201
0.23	1.7	0.4	7.9			0.116162	6.84492
0.24	1.6	0.3	8.1			0.121212	6.36595
0.25	1.5	0.3	8.2			0.126263	5.93683
0.26	1.4	0.3	8.3			0.131313	5.5507
0.27	1.3	0.2	8.5			0.136364	5.20188
0.28	1.2	0.2	8.6			0.141414	4.88562
0.29	1.1	0.2	8.7			0.146465	4.5979
0.3	1.1	0.2	8.7			0.151515	4.33531
0.31	1	0.2	8.8			0.156566	4.09494
0.32	0.9	0.2	8.9			0.161616	3.87431
0.33	0.9	0.2	8.9			0.166667	3.67126
0.34	0.8	0.2	9			0.171717	3.48394
0.35	0.8	0.1	9.1			0.176768	3.31073
0.36	0.8	0.1	9.1			0.181818	3.15023
0.37	0.7	0.1	9.2			0.186869	3.00119
0.38	0.7	0.1	9.2			0.191919	2.86253
0.39	0.6	0.2	9.2			0.19697	2.73328
0.4	0.6	0.1	9.3			0.20202	2.61261
0.41	0.6	0.1	9.3			0.207071	2.49974
0.42	0.6	0.1	9.3			0.212121	2.39402
0.43	0.5	0.1	9.4			0.217172	2.29484
0.44	0.5	0.1	9.4			0.222222	2.20165
0.45	0.5	0.1	9.4			0.227273	2.11399
0.46	0.5	0.1	9.4			0.232323	2.03141
0.47	0.4	0.1	9.5			0.237374	1.95353
0.48	0.4	0.1	9.5			0.242424	1.87998
0.49	0.4	0.1	9.5			0.247475	1.81044
0.5	0.4	0.1	9.5			0.252525	1.74463
						0.257576	1.68228
						0.262626	1.62314
						0.267677	1.567
						0.272727	1.51365
						0.277778	1.46291
						0.282828	1.41461
						0.287879	1.3686
						0.292929	1.32472
						0.29798	1.28284
						0.30303	1.24285
						0.308081	1.20464
						0.313131	1.16809
						0.318182	1.1331
						0.323232	1.0996
						0.328283	1.0675
						0.333333	1.03671
						0.338384	1.00717
						0.343434	0.978815
						0.348485	0.951572
						0.353535	0.925387
						0.358586	0.900206
						0.363636	0.875976
						0.368687	0.852651
						0.373737	0.830185
						0.378788	0.808535
						0.383838	0.787663
						0.388889	0.767531
						0.393939	0.748103
						0.39899	0.729348
						0.40404	0.711234
						0.409091	0.693731
						0.414141	0.676813
						0.419192	0.660453
						0.424242	0.644626
						0.429293	0.62931
						0.434343	0.614482
						0.439394	0.600121
						0.444444	0.586208
						0.449495	0.572724
						0.454545	0.559652
						0.459596	0.546974
						0.464646	0.534674
						0.469697	0.522738
						0.474747	0.511151
						0.479798	0.4999
						0.484848	0.48897
						0.489899	0.478351
						0.494949	0.468029
						0.5	0.457995

## Sheet: Fig 5D
Probability of reaching a stable steady state
Dfast/Dslow	Bacterial clearance	Uncontrolled growth	Stable steady state
50	1	0	0
51	1	0	0
52	1	0	0
53	1	0	0
54	1	0	0
55	1	0	0
56	1	0	0
57	0.98	0	0.02
58	0.99	0	0.01
59	1	0	0
60	0.98	0	0.02
61	0.96	0	0.04
62	0.95	0	0.05
63	0.96	0	0.04
64	0.97	0	0.03
65	1	0	0
66	0.94	0	0.06
67	0.93	0	0.07
68	0.91	0	0.09
69	0.91	0	0.09
70	0.91	0	0.09
71	0.83	0.01	0.16
72	0.92	0	0.08
73	0.88	0.01	0.11
74	0.89	0.01	0.1
75	0.89	0	0.11
76	0.89	0	0.11
77	0.88	0	0.12
78	0.82	0	0.18
79	0.86	0.01	0.13
80	0.86	0.02	0.12
81	0.83	0.04	0.13
82	0.82	0.03	0.15
83	0.87	0.03	0.1
84	0.83	0.03	0.14
85	0.78	0.05	0.17
86	0.86	0.06	0.08
87	0.83	0.03	0.14
88	0.85	0.07	0.08
89	0.75	0.19	0.06
90	0.82	0.14	0.04
91	0.85	0.13	0.02
92	0.77	0.2	0.03
93	0.83	0.17	0
94	0.74	0.25	0.01
95	0.79	0.21	0
96	0.74	0.26	0
97	0.79	0.21	0
98	0.75	0.25	0
99	0.83	0.17	0
100	0.77	0.23	0

## Sheet: Fig 5 Supp 1
Probability of simulations with indicated outcome
Effective diffusion coefficient	Bacterial clearance	Uncontrolled growth	Stable steady state
0	1	0	0
0.1	1	0	0
0.2	1	0	0
0.3	1	0	0
0.4	1	0	0
0.5	1	0	0
0.6	1	0	0
0.7	1	0	0
0.8	1	0	0
0.9	1	0	0
1	1	0	0
1.1	1	0	0
1.2	1	0	0
1.3	1	0	0
1.4	1	0	0
1.5	1	0	0
1.6	1	0	0
1.7	1	0	0
1.8	1	0	0
1.9	1	0	0
2	1	0	0
2.1	1	0	0
2.2	1	0	0
2.3	1	0	0
2.4	1	0	0
2.5	1	0	0
2.6	1	0	0
2.7	1	0	0
2.8	1	0	0
2.9	1	0	0
3	1	0	0
3.1	1	0	0
3.2	1	0	0
3.3	1	0	0
3.4	1	0	0
3.5	1	0	0
3.6	1	0	0
3.7	1	0	0
3.8	0.53	0	0.47
3.9	0.08	0	0.92
4	0.01	0	0.99
4.1	0	0	1
4.2	0	0	1
4.3	0	0	1
4.4	0	0	1
4.5	0	0	1
4.6	0	1	0
4.7	0	1	0
4.8	0	1	0
4.9	0	1	0
5	0	1	0
5.1	0	1	0
5.2	0	1	0
5.3	0	1	0
5.4	0	1	0
5.5	0	1	0
5.6	0	1	0
5.7	0	1	0
5.8	0	1	0
5.9	0	1	0
6	0	1	0
6.1	0	1	0
6.2	0	1	0
6.3	0	1	0
6.4	0	1	0
6.5	0	1	0
6.6	0	1	0
6.7	0	1	0
6.8	0	1	0
6.9	0	1	0
7	0	1	0
7.1	0	1	0
7.2	0	1	0
7.3	0	1	0
7.4	0	1	0
7.5	0	1	0
7.6	0	1	0
7.7	0	1	0
7.8	0	1	0
7.9	0	1	0
8	0	1	0
8.1	0	1	0
8.2	0	1	0
8.3	0	1	0
8.4	0	1	0
8.5	0	1	0
8.6	0	1	0
8.7	0	1	0
8.8	0	1	0
8.9	0	1	0
9	0	1	0
9.1	0	1	0
9.2	0	1	0
9.3	0	1	0
9.4	0	1	0
9.5	0	1	0
9.6	0	1	0
9.7	0	1	0
9.8	0	1	0
9.9	0	1	0
10	0	1	0

## Sheet: Fig 5 Supp 2
Probability of reaching a stable steady state
Dfast/Dslow	Dlow=2,P=0.15	Dlow=1,P=0.20	Dlow=0.5,P=0.25
50	0	0	0
51	0	0	0
52	0	0	0
53	0	0	0
54	0	0	0
55	0	0	0
56	0	0	0
57	0.02	0	0
58	0.01	0	0
59	0	0	0
60	0.02	0.01	0
61	0.04	0	0
62	0.05	0	0
63	0.04	0.02	0
64	0.03	0.01	0
65	0	0	0
66	0.06	0.01	0
67	0.07	0.01	0
68	0.09	0.03	0
69	0.09	0.04	0
70	0.09	0.03	0
71	0.16	0.02	0
72	0.08	0.03	0
73	0.11	0.05	0
74	0.1	0.08	0
75	0.11	0.03	0
76	0.11	0.04	0
77	0.12	0.04	0
78	0.18	0.07	0
79	0.13	0.06	0.01
80	0.12	0.12	0.01
81	0.13	0.09	0
82	0.15	0.08	0
83	0.1	0.07	0.01
84	0.14	0.12	0.01
85	0.17	0.11	0
86	0.08	0.07	0.01
87	0.14	0.06	0.01
88	0.08	0.05	0.03
89	0.06	0.05	0
90	0.04	0.04	0.02
91	0.02	0.12	0.02
92	0.03	0.01	0.06
93	0	0.04	0.07
94	0.01	0.08	0.04
95	0	0.02	0.02
96	0	0.01	0.04
97	0	0.02	0.02
98	0	0.02	0.03
99	0	0.01	0.04
100	0	0	0.04
101	0	0	0.05
102	0	0	0.05
103	0	0	0.1
104	0	0	0.07
105	0	0	0.04
106	0	0	0.05
107	0	0	0.04
108	0	0	0.07
109	0	0	0.07
110	0	0	0.03
111	0	0	0.04
112	0	0	0.03
113	0	0	0.08
114	0	0	0.02
115	0	0	0.03
116	0	0	0.03
117	0	0	0
118	0	0	0
119	0	0	0.04
120	0	0	0.02
121	0	0	0.01
122	0	0	0
123	0	0	0
124	0	0	0
125	0	0	0
126	0	0	0
127	0	0	0
128	0	0	0
129	0	0	0
130	0	0	0
